# Supplementary material for: Quantifying concentration distributions in redox flow batteries with neutron radiography
Source: Nat Commun. 2024 Sep 5;15:7434. doi: 10.1038/s41467-024-50120-7 (PMC11377732; doi:10.1038/s41467-024-50120-7)
Supplement: Supplementary file 6 — Figure 3 and S1 Average Images [file 41467_2024_50120_MOESM6_ESM.zip]

Archive with 9 entries (9 files):
- Figure 3 and S1 Average Images/AVG 15.45 mLmin +0.3 V.tif
- Figure 3 and S1 Average Images/AVG 15.45 mLmin +0.6 V.tif
- Figure 3 and S1 Average Images/AVG 15.45 mLmin -0.3 V.tif
- Figure 3 and S1 Average Images/AVG 15.45 mLmin -0.6 V.tif
- Figure 3 and S1 Average Images/AVG 5.15 mLmin +0.3 V.tif
- Figure 3 and S1 Average Images/AVG 5.15 mLmin +0.6 V.tif
- Figure 3 and S1 Average Images/AVG 5.15 mLmin -0.3 V.tif
- Figure 3 and S1 Average Images/AVG 5.15 mLmin -0.6 V.tif
- Figure 3 and S1 Average Images/OCV AVG.tif
