# Supplementary material for: Quantifying concentration distributions in redox flow batteries with neutron radiography
Source: Nat Commun. 2024 Sep 5;15:7434. doi: 10.1038/s41467-024-50120-7 (PMC11377732; doi:10.1038/s41467-024-50120-7)
Supplement: Supplementary file 8 — NEUTRA Figure data [file 41467_2024_50120_MOESM8_ESM.xlsx]

## Sheet: Figure 2
Cuvette data	Figure 2b								Figure 2a
Parameter	Concentration	Total neutron cross section	Concentration	Total neutron cross section	Concentration	Total neutron cross section	Concentration	Total neutron cross section	Compound	Total neutron cross section
Unit	M	cm\+(-1)	M	cm\+(-1)	M	cm\+(-1)	M	cm\+(-1)		cm\+(-1)
Compound	CD3CN 0.2M KPF6	CD3CN 0.2M KPF6	TEMPO+BF4-	TEMPO+BF4-	TEMPO+PF6-	TEMPO+PF6-	TEMPO in 0.2M KPF6	TEMPO in 0.2M KPF6
	0	0.52247	0	0.55339	0		0		CD3CN	0.55339
	0.1	0.52247	0.1	0.65233	0.1	0.58779	0.1	0.59029	KPF6	0.51547
	0.2	0.51547	0.2	0.76512	0.2	0.63908	0.2	0.65767	TEMPO	0.83625
	0.3	0.52013	0.3	0.90593	0.3	0.71846	0.3	0.72418	TEMPO+PF6-	0.83946
	0.4	0.52247	0.4	1.01091	0.4	0.77412	0.4	0.78624	TEMPO+BF4-	1.12393
	0.5	0.52247	0.5	1.12393	0.5	0.83946	0.5	0.8524

## Sheet: Figure S3
All velocities	Figure S3
Parameter	Relative exp time/s	Ewe	(Q-Qo)	Relative exp time	Ewe	(Q-Qo)	Relative exp time	Ewe	(Q-Qo)	Relative exp time	Ewe	(Q-Qo)	Relative exp time	Ewe	(Q-Qo)	Relative exp time	Ewe	(Q-Qo)	Relative exp time	Ewe	(Q-Qo)	Relative exp time	Ewe	(Q-Qo)	Relative exp time	Ewe	(Q-Qo)
Unit	min	V	%	min	V	%	min	V	%	min	V	%	min	V	%	min	V	%	min	V	%	min	V	%	min	V	%
Conditions	15.1 mL min-1	OCV		20.0028	-0.300473	-0.000226685	40.0017	0.299905	-12.0947	60.0017	-0.600385	2.56333	80.0017	0.599817	-16.3876	5.6 mL min-1	-0.300168	5.57556	120.168	0.299924	-3.08955	140.168	-0.600405	6.23759	160.168	0.599932	-6.92694
	0	-0.00603552	0	20.0045	-0.300397	-0.00286704	40.0033	0.299905	-12.0907	60.0034	-0.600347	2.55691	80.0034	0.599817	-16.3804	100.17	-0.300244	5.57195	120.17	0.299829	-3.08545	140.17	-0.600328	6.23099	160.17	0.59976	-6.91973
	0.00166667	-0.00601644	0	20.0062	-0.300282	-0.00544092	40.005	0.299867	-12.0868	60.005	-0.600519	2.55066	80.005	0.599798	-16.3733	100.172	-0.300378	5.56844	120.172	0.299962	-3.08149	140.172	-0.600443	6.22457	160.172	0.59997	-6.91272
	0.00333333	-0.00616905	0	20.0078	-0.300263	-0.00796691	40.0067	0.299905	-12.0831	60.0067	-0.600347	2.54454	80.0067	0.599913	-16.3664	100.173	-0.300263	5.565	120.173	0.299924	-3.07762	140.173	-0.60029	6.21827	160.173	0.599932	-6.90587
	0.005	-0.00626443	0	20.0095	-0.300416	-0.0104563	40.0083	0.299829	-12.0794	60.0084	-0.600443	2.53851	80.0084	0.59997	-16.3596	100.175	-0.300378	5.56161	120.175	0.299924	-3.07384	140.175	-0.600309	6.21207	160.175	0.600218	-6.89914
	0.00666667	-0.0062072	0	20.0112	-0.30053	-0.0129139	40.01	0.299771	-12.0757	60.01	-0.600309	2.53258	80.01	0.599951	-16.3529	100.177	-0.300511	5.55828	120.177	0.299886	-3.07012	140.177	-0.600366	6.20596	160.177	0.599836	-6.89251
	0.00833333	-0.00603552	0	20.0128	-0.300473	-0.0153424	40.0117	0.299848	-12.0722	60.0117	-0.600385	2.52672	80.0117	0.599798	-16.3463	100.178	-0.30053	5.55498	120.178	0.29979	-3.06645	140.178	-0.600328	6.19992	160.178	0.59997	-6.88597
	0.01	-0.0062835	0	20.0145	-0.300282	-0.0177465	40.0133	0.299771	-12.0686	60.0134	-0.600271	2.52094	80.0134	0.600084	-16.3398	100.18	-0.30034	5.55172	120.18	0.299962	-3.06284	140.18	-0.600366	6.19396	160.18	0.59997	-6.87951
	0.0116667	-0.00624535	0	20.0162	-0.300282	-0.0201269	40.015	0.299981	-12.0652	60.015	-0.600271	2.51522	80.015	0.600065	-16.3334	100.182	-0.300378	5.5485	120.182	0.299886	-3.05928	140.182	-0.600557	6.18805	160.182	0.599874	-6.87312
	0.0133333	-0.00601644	0	20.0178	-0.30032	-0.0224849	40.0167	0.299905	-12.0617	60.0167	-0.600462	2.50955	80.0167	0.599741	-16.327	100.183	-0.30053	5.54531	120.183	0.299924	-3.05575	140.183	-0.600271	6.18221	160.183	0.599913	-6.8668
	0.015	-0.00607367	0	20.0195	-0.300416	-0.0248231	40.0183	0.29979	-12.0583	60.0184	-0.600347	2.50395	80.0184	0.599874	-16.3207	100.185	-0.300588	5.54215	120.185	0.299848	-3.05227	140.185	-0.600385	6.17642	160.185	0.599836	-6.86055
	0.0166667	-0.00622628	0	20.0212	-0.300588	-0.0271411	40.02	0.299771	-12.055	60.02	-0.600405	2.4984	80.02	0.599932	-16.3145	100.187	-0.300416	5.53902	120.187	0.299943	-3.04882	140.187	-0.600385	6.17068	160.187	0.599855	-6.85435
	0.0183333	-0.00616905	0	20.0228	-0.300397	-0.0294405	40.0217	0.299867	-12.0516	60.0217	-0.600462	2.4929	80.0217	0.599932	-16.3083	100.188	-0.300549	5.53592	120.188	0.299829	-3.04541	140.188	-0.600424	6.165	160.188	0.599874	-6.84821
	0.02	-0.00595921	0	20.0245	-0.300454	-0.0317225	40.0233	0.299886	-12.0483	60.0234	-0.600347	2.48744	80.0234	0.599932	-16.3022	100.19	-0.300397	5.53284	120.19	0.299943	-3.04203	140.19	-0.600309	6.15935	160.19	0.599798	-6.84212
	0.0216667	-0.0061309	0	20.0262	-0.300435	-0.0339858	40.025	0.299867	-12.0451	60.025	-0.600424	2.48204	80.025	0.599874	-16.2961	100.192	-0.300397	5.52978	120.192	0.299848	-3.03868	140.192	-0.600385	6.15375	160.192	0.599894	-6.83609
	0.0233333	-0.00618812	0	20.0278	-0.300263	-0.0362333	40.0267	0.299981	-12.0418	60.0267	-0.600366	2.47668	80.0267	0.599951	-16.2901	100.193	-0.300511	5.52675	120.193	0.299733	-3.03536	140.193	-0.600366	6.14819	160.193	0.599817	-6.8301
	0.025	-0.00599736	0	20.0295	-0.300378	-0.0384649	40.0283	0.299809	-12.0386	60.0284	-0.600366	2.47136	80.0284	0.600027	-16.2841	100.195	-0.300378	5.52374	120.195	0.299886	-3.03206	140.195	-0.600347	6.14268	160.195	0.59997	-6.82416
	0.0266667	-0.00607367	0	20.0312	-0.300454	-0.0406789	40.03	0.3	-12.0354	60.03	-0.600252	2.46609	80.03	0.599894	-16.2781	100.197	-0.300301	5.52075	120.197	0.299905	-3.02879	140.197	-0.600195	6.1372	160.197	0.600027	-6.81827
	0.0283333	-0.0061309	0	20.0328	-0.300588	-0.0428789	40.0317	0.299943	-12.0323	60.0317	-0.60029	2.46086	80.0317	0.599913	-16.2723	100.198	-0.300397	5.51779	120.198	0.299809	-3.02555	140.198	-0.600405	6.13176	160.198	0.59997	-6.81242
	0.03	-0.00609274	0	20.0345	-0.300378	-0.045064	40.0333	0.299829	-12.0291	60.0334	-0.600385	2.45567	80.0334	0.600046	-16.2664	100.2	-0.300397	5.51484	120.2	0.299924	-3.02233	140.2	-0.60029	6.12636	160.2	0.599836	-6.80662
	0.0316667	-0.00597829	0	20.0362	-0.300359	-0.0472327	40.035	0.299962	-12.026	60.035	-0.600252	2.45051	80.035	0.599779	-16.2606	100.202	-0.300492	5.51191	120.202	0.299886	-3.01914	140.202	-0.600424	6.121	160.202	0.599894	-6.80086
	0.0333333	-0.00609274	0	20.0378	-0.300301	-0.0493882	40.0367	0.299695	-12.0229	60.0367	-0.600385	2.4454	80.0367	0.599932	-16.2549	100.203	-0.30032	5.509	120.203	0.299848	-3.01596	140.203	-0.600309	6.11567	160.203	0.599855	-6.79514
	0.035	-0.0062072	0	20.0395	-0.300378	-0.0515295	40.0383	0.299829	-12.0198	60.0384	-0.600309	2.44032	80.0384	0.599951	-16.2491	100.205	-0.300397	5.50611	120.205	0.299943	-3.01281	140.205	-0.600424	6.11037	160.205	0.59997	-6.78946
	0.0366667	-0.0061309	0	20.0412	-0.300549	-0.053656	40.04	0.299924	-12.0168	60.04	-0.600347	2.43529	80.04	0.599703	-16.2435	100.207	-0.300359	5.50323	120.207	0.299867	-3.00968	140.207	-0.600347	6.1051	160.207	0.599703	-6.78383
	0.0383333	-0.00594014	0	20.0428	-0.300492	-0.0557697	40.0417	0.299848	-12.0138	60.0417	-0.600443	2.43028	80.0417	0.599855	-16.2378	100.208	-0.300378	5.50038	120.208	0.299981	-3.00657	140.208	-0.600328	6.09987	160.208	0.599913	-6.77823
	0.04	-0.00630258	0	20.0445	-0.300435	-0.0578694	40.0433	0.299714	-12.0107	60.0434	-0.600271	2.42532	80.0434	0.599894	-16.2322	100.21	-0.300435	5.49754	120.21	0.299905	-3.00348	140.21	-0.600385	6.09467	160.21	0.599913	-6.77268
	0.0416667	-0.00614997	0	20.0462	-0.300378	-0.0599558	40.045	0.299829	-12.0078	60.045	-0.600462	2.42039	80.045	0.600027	-16.2267	100.212	-0.300168	5.49471	120.212	0.299886	-3.00041	140.212	-0.600424	6.0895	160.212	0.599951	-6.76717
	0.0433333	-0.00590198	0	20.0478	-0.300301	-0.06203	40.0467	0.299924	-12.0048	60.0467	-0.600328	2.4155	80.0467	0.599913	-16.2212	100.213	-0.300454	5.4919	120.213	0.299829	-2.99736	140.213	-0.600366	6.08437	160.213	0.599894	-6.76169
	0.045	-0.0062072	0	20.0495	-0.300397	-0.0640901	40.0483	0.299829	-12.0018	60.0484	-0.600405	2.41065	80.0484	0.599989	-16.2157	100.215	-0.300263	5.48911	120.215	0.299905	-2.99433	140.215	-0.600347	6.07927	160.215	0.59997	-6.75626
	0.0466667	-0.0062072	0	20.0512	-0.300473	-0.0661385	40.05	0.299867	-11.9989	60.05	-0.600233	2.40582	80.05	0.599894	-16.2103	100.217	-0.300225	5.48633	120.217	0.299943	-2.99131	140.217	-0.600424	6.07419	160.217	0.59976	-6.75086
	0.0483333	-0.00595921	0	20.0528	-0.300568	-0.0681752	40.0517	0.299829	-11.996	60.0517	-0.600347	2.40104	80.0517	0.599989	-16.2049	100.218	-0.300397	5.48356	120.218	0.29979	-2.98831	140.218	-0.600328	6.06915	160.218	0.59997	-6.7455
	0.05	-0.00609274	0	20.0545	-0.300359	-0.0701978	40.0533	0.29979	-11.9931	60.0534	-0.600309	2.39629	80.0534	0.599684	-16.1995	100.22	-0.300359	5.48082	120.22	0.299905	-2.98533	140.22	-0.600443	6.06413	160.22	0.599836	-6.74018
	0.0516667	-0.00618812	0	20.0562	-0.300359	-0.0722099	40.055	0.299848	-11.9902	60.055	-0.600366	2.39157	80.055	0.599989	-16.1942	100.222	-0.300301	5.47808	120.222	0.299867	-2.98237	140.222	-0.600233	6.05914	160.222	0.599779	-6.7349
	0.0533333	-0.00611182	0	20.0578	-0.300359	-0.0742107	40.0567	0.3	-11.9873	60.0567	-0.6005	2.38689	80.0567	0.599874	-16.1889	100.223	-0.300511	5.47536	120.223	0.299867	-2.97942	140.223	-0.600309	6.05418	160.223	0.599855	-6.72966
	0.055	-0.00588291	0	20.0595	-0.30034	-0.076198	40.0583	0.299829	-11.9844	60.0584	-0.600481	2.38224	80.0584	0.600065	-16.1836	100.225	-0.300473	5.47266	120.225	0.300057	-2.97649	140.225	-0.600462	6.04925	160.225	0.599989	-6.72446
	0.0566667	-0.00624535	0	20.0612	-0.300301	-0.0781755	40.06	0.299905	-11.9816	60.06	-0.600385	2.37762	80.06	0.599932	-16.1784	100.227	-0.300397	5.46996	120.227	0.299981	-2.97358	140.227	-0.600405	6.04436	160.227	0.59997	-6.7193
	0.0583333	-0.00616905	0	20.0628	-0.300416	-0.0801415	40.0617	0.299905	-11.9788	60.0617	-0.600328	2.37304	80.0617	0.59976	-16.1732	100.228	-0.300454	5.46728	120.228	0.299943	-2.97068	140.228	-0.600443	6.03948	160.228	0.599836	-6.71418
	0.06	-0.00609274	0	20.0645	-0.300435	-0.0820953	40.0633	0.299714	-11.976	60.0634	-0.600366	2.3685	80.0634	0.599932	-16.1681	100.23	-0.30053	5.46461	120.23	0.299752	-2.9678	140.23	-0.600252	6.03464	160.23	0.600084	-6.70909
	0.0616667	-0.0061309	0	20.0662	-0.300225	-0.0840392	40.065	0.299905	-11.9732	60.065	-0.600385	2.36398	80.065	0.599817	-16.163	100.232	-0.300416	5.46196	120.232	0.299771	-2.96493	140.232	-0.600405	6.02982	160.232	0.599779	-6.70404
	0.0633333	-0.0061309	0	20.0678	-0.300263	-0.0859714	40.0667	0.299924	-11.9704	60.0667	-0.600347	2.35951	80.0667	0.599894	-16.1579	100.233	-0.300416	5.45932	120.233	0.29979	-2.96207	140.233	-0.600328	6.02503	160.233	0.600027	-6.69904
	0.065	-0.00614997	0	20.0695	-0.300435	-0.0878928	40.0683	0.299771	-11.9676	60.0684	-0.600195	2.35507	80.0684	0.599722	-16.1529	100.235	-0.300435	5.45669	120.235	0.299829	-2.95923	140.235	-0.600328	6.02027	160.235	0.599798	-6.69406
	0.0666667	-0.00592106	0	20.0712	-0.300511	-0.0898044	40.07	0.299924	-11.9649	60.07	-0.600385	2.35066	80.07	0.599989	-16.1479	100.237	-0.300397	5.45407	120.237	0.299809	-2.95641	140.237	-0.6005	6.01553	160.237	0.599932	-6.68913
	0.0683333	-0.00607367	0	20.0728	-0.300416	-0.0917038	40.0717	0.299771	-11.9621	60.0717	-0.600424	2.34629	80.0717	0.599894	-16.1429	100.238	-0.300568	5.45147	120.238	0.299867	-2.9536	140.238	-0.600385	6.01082	160.238	0.599836	-6.68424
	0.07	-0.0062072	0	20.0745	-0.300511	-0.093594	40.0733	0.29979	-11.9594	60.0734	-0.600405	2.34195	80.0734	0.599894	-16.138	100.24	-0.300416	5.44888	120.24	0.299676	-2.9508	140.24	-0.600271	6.00614	160.24	0.599913	-6.67939
	0.0716667	-0.00586383	0	20.0762	-0.300435	-0.0954746	40.075	0.299676	-11.9567	60.075	-0.600462	2.33764	80.075	0.600065	-16.1331	100.242	-0.300511	5.44629	120.242	0.299924	-2.94801	140.242	-0.600481	6.00149	160.242	0.599779	-6.67457
	0.0733333	-0.00609274	0	20.0778	-0.300282	-0.0973429	40.0767	0.299714	-11.954	60.0767	-0.600271	2.33337	80.0767	0.600027	-16.1283	100.243	-0.300359	5.44372	120.243	0.299752	-2.94525	140.243	-0.600309	5.99687	160.243	0.59976	-6.66979
	0.075	-0.00609274	0	20.0795	-0.300149	-0.0992031	40.0783	0.299752	-11.9513	60.0784	-0.600347	2.32913	80.0784	0.599874	-16.1234	100.245	-0.300473	5.44116	120.245	0.299943	-2.94249	140.245	-0.600424	5.99227	160.245	0.599836	-6.66505
	0.0766667	-0.00616905	0	20.0812	-0.30053	-0.101054	40.08	0.299905	-11.9486	60.08	-0.600366	2.32493	80.08	0.600084	-16.1187	100.247	-0.300511	5.43862	120.247	0.299848	-2.93974	140.247	-0.600443	5.9877	160.247	0.599817	-6.66035
	0.0783333	-0.00607367	0	20.0828	-0.300244	-0.102892	40.0817	0.299714	-11.9459	60.0817	-0.600424	2.32076	80.0817	0.599989	-16.1139	100.248	-0.300454	5.43608	120.248	0.299752	-2.93701	140.248	-0.600443	5.98315	160.248	0.599894	-6.65567
	0.08	-0.00605459	0	20.0845	-0.300454	-0.104723	40.0833	0.299829	-11.9433	60.0834	-0.600424	2.31662	80.0834	0.599951	-16.1092	100.25	-0.300435	5.43356	120.25	0.299905	-2.93429	140.25	-0.600424	5.97863	160.25	0.599894	-6.65104
	0.0816667	-0.00609274	0	20.0862	-0.300378	-0.106544	40.085	0.299848	-11.9407	60.085	-0.600424	2.31253	80.085	0.599703	-16.1045	100.252	-0.30053	5.43104	120.252	0.300019	-2.93159	140.252	-0.60029	5.97413	160.252	0.599951	-6.64645
	0.0833333	-0.00605459	0	20.0878	-0.300282	-0.108355	40.0867	0.299867	-11.938	60.0867	-0.600424	2.30846	80.0867	0.599894	-16.0999	100.253	-0.300416	5.42854	120.253	0.299733	-2.92889	140.253	-0.600118	5.96967	160.253	0.599989	-6.64189
	0.085	-0.00614997	0	20.0895	-0.300378	-0.110157	40.0883	0.299848	-11.9354	60.0884	-0.600424	2.30443	80.0884	0.599951	-16.0953	100.255	-0.30034	5.42605	120.255	0.299829	-2.92621	140.255	-0.600309	5.96523	160.255	0.599913	-6.63736
	0.0866667	-0.00611182	0	20.0912	-0.300473	-0.111949	40.09	0.299962	-11.9328	60.09	-0.600462	2.30043	80.09	0.599951	-16.0907	100.257	-0.300473	5.42357	120.257	0.299752	-2.92354	140.257	-0.600481	5.96082	160.257	0.599913	-6.63287
	0.0883333	-0.00616905	0	20.0928	-0.300473	-0.113733	40.0917	0.299886	-11.9302	60.0917	-0.600214	2.29647	80.0917	0.599855	-16.0861	100.258	-0.300435	5.4211	120.258	0.299886	-2.92089	140.258	-0.600481	5.95644	160.258	0.599894	-6.62841
	0.09	-0.00594014	0	20.0945	-0.300473	-0.115508	40.0933	0.299829	-11.9276	60.0934	-0.600366	2.29254	80.0934	0.599874	-16.0816	100.26	-0.300378	5.41863	120.26	0.299809	-2.91824	140.26	-0.600309	5.95208	160.26	0.59976	-6.62398
	0.0916667	-0.00618812	0	20.0962	-0.300435	-0.117273	40.095	0.299676	-11.9251	60.095	-0.600538	2.28865	80.095	0.599817	-16.0771	100.262	-0.300454	5.41618	120.262	0.299829	-2.91561	140.262	-0.600309	5.94775	160.262	0.600027	-6.61958
	0.0933333	-0.0062835	0	20.0978	-0.300244	-0.11903	40.0967	0.299695	-11.9225	60.0967	-0.600385	2.28479	80.0967	0.599894	-16.0727	100.263	-0.300282	5.41374	120.263	0.299848	-2.91299	140.263	-0.600385	5.94344	160.263	0.599722	-6.61521
	0.095	-0.00614997	0	20.0995	-0.300492	-0.12078	40.0983	0.29979	-11.92	60.0984	-0.600366	2.28095	80.0984	0.599874	-16.0683	100.265	-0.300359	5.41132	120.265	0.299619	-2.91038	140.265	-0.600443	5.93916	160.265	0.599913	-6.61088
	0.0966667	-0.0061309	0	20.1012	-0.300511	-0.122518	40.1	0.29979	-11.9174	60.1	-0.600385	2.27716	80.1	0.599855	-16.0639	100.267	-0.300282	5.4089	120.267	0.300038	-2.90778	140.267	-0.60029	5.93491	160.267	0.599932	-6.60658
	0.0983333	-0.00614997	0	20.1028	-0.300435	-0.124251	40.1017	0.299867	-11.9149	60.1017	-0.600252	2.27339	80.1017	0.600046	-16.0595	100.268	-0.300492	5.40649	120.268	0.299714	-2.90519	140.268	-0.600347	5.93069	160.268	0.599894	-6.60232
	0.1	-0.0061309	0	20.1045	-0.300397	-0.125975	40.1033	0.299905	-11.9124	60.1034	-0.600233	2.26966	80.1034	0.59997	-16.0552	100.27	-0.300359	5.40409	120.27	0.29979	-2.90261	140.27	-0.600424	5.9265	160.27	0.599913	-6.59808
	0.101667	-0.00595921	0	20.1062	-0.30034	-0.127689	40.105	0.29979	-11.9099	60.105	-0.600385	2.26596	80.105	0.599874	-16.0509	100.272	-0.30032	5.4017	120.272	0.29979	-2.90005	140.272	-0.600443	5.92233	160.272	0.599913	-6.59387
	0.103333	-0.00616905	0	20.1078	-0.300301	-0.129397	40.1067	0.299867	-11.9074	60.1067	-0.600405	2.26229	80.1067	0.599894	-16.0466	100.273	-0.300473	5.39932	120.273	0.299886	-2.89749	140.273	-0.60029	5.91819	160.273	0.599874	-6.58968
	0.105	-0.00626443	0	20.1095	-0.300301	-0.131096	40.1083	0.29979	-11.9049	60.1084	-0.600385	2.25865	80.1084	0.599855	-16.0424	100.275	-0.300549	5.39694	120.275	0.299848	-2.89495	140.275	-0.600385	5.91408	160.275	0.599951	-6.58552
	0.106667	-0.00618812	0	20.1112	-0.300492	-0.132788	40.11	0.3	-11.9025	60.11	-0.6005	2.25503	80.11	0.600084	-16.0382	100.277	-0.300378	5.39458	120.277	0.299981	-2.89242	140.277	-0.600443	5.90999	160.277	0.59997	-6.58139
	0.108333	-0.00603552	0	20.1128	-0.300454	-0.134472	40.1117	0.299809	-11.9	60.1117	-0.600347	2.25145	80.1117	0.599817	-16.034	100.278	-0.300435	5.39223	120.278	0.299886	-2.8899	140.278	-0.600385	5.90592	160.278	0.599894	-6.57729
	0.11	-0.00618812	0	20.1145	-0.30032	-0.136146	40.1133	0.299962	-11.8975	60.1134	-0.600519	2.2479	80.1134	0.599874	-16.0298	100.28	-0.300416	5.38989	120.28	0.299848	-2.88738	140.28	-0.600271	5.90188	160.28	0.599874	-6.57322
	0.111667	-0.0061309	0	20.1162	-0.300359	-0.137815	40.115	0.300019	-11.8951	60.115	-0.60029	2.24437	80.115	0.599932	-16.0257	100.282	-0.300416	5.38756	120.282	0.299809	-2.88488	140.282	-0.600366	5.89787	160.282	0.599932	-6.56917
	0.113333	-0.00590198	0	20.1178	-0.300244	-0.139476	40.1167	0.299943	-11.8927	60.1167	-0.600481	2.24087	80.1167	0.599817	-16.0216	100.283	-0.30034	5.38523	120.283	0.299809	-2.88239	140.283	-0.600347	5.89389	160.283	0.599989	-6.56515
	0.115	-0.00601644	0	20.1195	-0.30032	-0.141127	40.1183	0.299733	-11.8903	60.1184	-0.600328	2.23741	80.1184	0.599932	-16.0175	100.285	-0.30032	5.38292	120.285	0.299771	-2.87991	140.285	-0.600366	5.88994	160.285	0.600084	-6.56115
	0.116667	-0.00624535	0	20.1212	-0.300416	-0.142773	40.12	0.299771	-11.8878	60.12	-0.600424	2.23396	80.12	0.599779	-16.0134	100.287	-0.300359	5.38061	120.287	0.299829	-2.87744	140.287	-0.6005	5.88601	160.287	0.599722	-6.55717
	0.118333	-0.0062072	0	20.1228	-0.300397	-0.144412	40.1217	0.299981	-11.8854	60.1217	-0.600405	2.23054	80.1217	0.600008	-16.0094	100.288	-0.300416	5.37832	120.288	0.299829	-2.87498	140.288	-0.60029	5.88212	160.288	0.599989	-6.55322
	0.12	-0.00603552	0	20.1245	-0.300378	-0.146041	40.1233	0.299867	-11.883	60.1234	-0.60029	2.22715	80.1234	0.59976	-16.0053	100.29	-0.300206	5.37603	120.29	0.299924	-2.87253	140.29	-0.60029	5.87824	160.29	0.600027	-6.54928
	0.121667	-0.00618812	0	20.1262	-0.30034	-0.147666	40.125	0.299829	-11.8807	60.125	-0.600309	2.22378	80.125	0.599779	-16.0013	100.292	-0.300416	5.37375	120.292	0.299924	-2.87009	140.292	-0.600328	5.87439	160.292	0.59997	-6.54537
	0.123333	-0.0062835	0	20.1278	-0.300473	-0.149283	40.1267	0.300019	-11.8783	60.1267	-0.600328	2.22044	80.1267	0.599817	-15.9974	100.293	-0.300435	5.37148	120.293	0.299905	-2.86766	140.293	-0.600366	5.87056	160.293	0.600046	-6.54148
	0.125	-0.0061309	0	20.1295	-0.300568	-0.150892	40.1283	0.299809	-11.8759	60.1284	-0.600443	2.21712	80.1284	0.599817	-15.9934	100.295	-0.300378	5.36922	120.295	0.299809	-2.86524	140.295	-0.600328	5.86676	160.295	0.599913	-6.53762
	0.126667	-0.00609274	0	20.1312	-0.30034	-0.152496	40.13	0.299943	-11.8736	60.13	-0.600328	2.21381	80.13	0.599836	-15.9895	100.297	-0.300397	5.36697	120.297	0.299848	-2.86282	140.297	-0.600405	5.86298	160.297	0.599779	-6.53377
	0.128333	-0.00618812	0	20.1328	-0.300435	-0.154093	40.1317	0.29979	-11.8712	60.1317	-0.600252	2.21054	80.1317	0.599817	-15.9856	100.298	-0.300263	5.36472	120.298	0.299848	-2.86042	140.298	-0.600385	5.85924	160.298	0.599894	-6.52995
	0.13	-0.0062072	0	20.1345	-0.300492	-0.155683	40.1333	0.299809	-11.8689	60.1334	-0.600328	2.20729	80.1334	0.59997	-15.9817	100.3	-0.30032	5.36249	120.3	0.299829	-2.85803	140.3	-0.600385	5.85552	160.3	0.599836	-6.52614
	0.131667	-0.00616905	0	20.1362	-0.300492	-0.157268	40.135	0.300057	-11.8666	60.135	-0.600614	2.20405	80.135	0.599855	-15.9778	100.302	-0.300416	5.36026	120.302	0.299943	-2.85565	140.302	-0.600366	5.85183	160.302	0.600065	-6.52235
	0.133333	-0.00609274	0	20.1378	-0.300378	-0.158845	40.1367	0.299962	-11.8642	60.1367	-0.600557	2.20084	80.1367	0.59997	-15.9739	100.303	-0.300301	5.35804	120.303	0.299829	-2.85328	140.303	-0.600424	5.84815	160.303	0.599894	-6.51857
	0.135	-0.00624535	0	20.1395	-0.300359	-0.160417	40.1383	0.299981	-11.8619	60.1384	-0.600424	2.19765	80.1384	0.599817	-15.9701	100.305	-0.300397	5.35583	120.305	0.299981	-2.85091	140.305	-0.600443	5.8445	160.305	0.599932	-6.51481
	0.136667	-0.00622628	0	20.1412	-0.300473	-0.161983	40.14	0.299771	-11.8596	60.14	-0.600176	2.19448	80.14	0.599855	-15.9663	100.307	-0.300397	5.35363	120.307	0.299962	-2.84856	140.307	-0.600557	5.84087	160.307	0.599894	-6.51107
	0.138333	-0.00601644	0	20.1428	-0.300492	-0.163542	40.1417	0.299848	-11.8573	60.1417	-0.600347	2.19133	80.1417	0.599932	-15.9625	100.308	-0.30034	5.35143	120.308	0.299867	-2.84621	140.308	-0.600405	5.83726	160.308	0.599798	-6.50735
	0.14	-0.00605459	0	20.1445	-0.300492	-0.165096	40.1433	0.299905	-11.855	60.1434	-0.600176	2.1882	80.1434	0.599894	-15.9587	100.31	-0.30034	5.34925	120.31	0.299905	-2.84387	140.31	-0.600538	5.83368	160.31	0.599932	-6.50365
	0.141667	-0.00626443	0	20.1462	-0.300301	-0.166645	40.145	0.299886	-11.8528	60.145	-0.600443	2.18509	80.145	0.59976	-15.9549	100.312	-0.300435	5.34708	120.312	0.299848	-2.84155	140.312	-0.600156	5.83012	160.312	0.599817	-6.49996
	0.143333	-0.00607367	0	20.1478	-0.30032	-0.168187	40.1467	0.300019	-11.8505	60.1467	-0.600405	2.182	80.1467	0.599874	-15.9512	100.313	-0.300378	5.34491	120.313	0.299867	-2.83923	140.313	-0.600519	5.82659	160.313	0.599989	-6.49629
	0.145	-0.00626443	0	20.1495	-0.300454	-0.169724	40.1483	0.299848	-11.8482	60.1484	-0.600481	2.17893	80.1484	0.599836	-15.9475	100.315	-0.300492	5.34275	120.315	0.299905	-2.83692	140.315	-0.600328	5.82309	160.315	0.59997	-6.49263
	0.146667	-0.00605459	0	20.1512	-0.300206	-0.171256	40.15	0.299886	-11.846	60.15	-0.600347	2.17587	80.15	0.599951	-15.9437	100.317	-0.300511	5.34059	120.317	0.299867	-2.83462	140.317	-0.600462	5.8196	160.317	0.599855	-6.48899
	0.148333	-0.00618812	0	20.1528	-0.300492	-0.172781	40.1517	0.299867	-11.8437	60.1517	-0.600385	2.17284	80.1517	0.599894	-15.94	100.318	-0.30034	5.33845	120.318	0.299867	-2.83233	140.318	-0.600214	5.81613	160.318	0.599836	-6.48536
	0.15	-0.00616905	0	20.1545	-0.300397	-0.174302	40.1533	0.299943	-11.8415	60.1534	-0.60029	2.16982	80.1534	0.59976	-15.9364	100.32	-0.300492	5.33631	120.32	0.300038	-2.83004	140.32	-0.600347	5.81268	160.32	0.599665	-6.48174
	0.151667	-0.0061309	0	20.1562	-0.300416	-0.175816	40.155	0.299809	-11.8393	60.155	-0.600424	2.16682	80.155	0.599894	-15.9327	100.322	-0.30034	5.33419	120.322	0.299905	-2.82777	140.322	-0.600405	5.80926	160.322	0.599894	-6.47815
	0.153333	-0.00618812	0	20.1578	-0.300359	-0.177325	40.1567	0.299848	-11.8371	60.1567	-0.600424	2.16383	80.1567	0.599874	-15.929	100.323	-0.300435	5.33207	120.323	0.299924	-2.8255	140.323	-0.600195	5.80585	160.323	0.599913	-6.47457
	0.155	-0.00614997	0	20.1595	-0.300473	-0.17883	40.1583	0.299829	-11.8349	60.1584	-0.600462	2.16086	80.1584	0.599665	-15.9254	100.325	-0.300511	5.32995	120.325	0.299752	-2.82324	140.325	-0.600347	5.80246	160.325	0.599836	-6.47101
	0.156667	-0.00611182	0	20.1612	-0.300626	-0.180328	40.16	0.299809	-11.8326	60.16	-0.600214	2.15791	80.16	0.599913	-15.9218	100.327	-0.30034	5.32785	120.327	0.299809	-2.82099	140.327	-0.600347	5.7991	160.327	0.599722	-6.46746
	0.158333	-0.00611182	0	20.1628	-0.300549	-0.181822	40.1617	0.299809	-11.8305	60.1617	-0.600385	2.15497	80.1617	0.600046	-15.9182	100.328	-0.300416	5.32575	120.328	0.299733	-2.81875	140.328	-0.600366	5.79576	160.328	0.599855	-6.46392
	0.16	-0.00622628	0	20.1645	-0.300397	-0.183312	40.1633	0.29979	-11.8283	60.1634	-0.600462	2.15204	80.1634	0.599817	-15.9146	100.33	-0.30032	5.32366	120.33	0.299829	-2.81652	140.33	-0.600462	5.79244	160.33	0.59997	-6.4604
	0.161667	-0.00626443	0	20.1662	-0.300111	-0.184794	40.165	0.299905	-11.8261	60.165	-0.600366	2.14913	80.165	0.599836	-15.911	100.332	-0.30032	5.32158	120.332	0.299886	-2.81429	140.332	-0.600519	5.78914	160.332	0.599932	-6.45689
	0.163333	-0.00626443	0	20.1678	-0.300359	-0.186273	40.1667	0.299829	-11.8239	60.1667	-0.600481	2.14624	80.1667	0.599855	-15.9075	100.333	-0.300435	5.31951	120.333	0.299829	-2.81208	140.333	-0.600519	5.78585	160.333	0.599932	-6.45339
	0.165	-0.00616905	0	20.1695	-0.300397	-0.187748	40.1683	0.299886	-11.8217	60.1684	-0.600328	2.14336	80.1684	0.59997	-15.9039	100.335	-0.300492	5.31745	120.335	0.299886	-2.80987	140.335	-0.600347	5.78258	160.335	0.59997	-6.44991
	0.166667	-0.00626443	0	20.1712	-0.300397	-0.189217	40.17	0.299905	-11.8196	60.17	-0.600519	2.14049	80.17	0.599874	-15.9004	100.337	-0.300454	5.31539	120.337	0.299829	-2.80767	140.337	-0.600443	5.77932	160.337	0.599817	-6.44645
	0.168333	-0.00605459	0	20.1728	-0.300416	-0.190683	40.1717	0.299619	-11.8174	60.1717	-0.600347	2.13764	80.1717	0.599874	-15.8969	100.338	-0.30032	5.31334	120.338	0.299733	-2.80547	140.338	-0.600424	5.77609	160.338	0.599817	-6.443
	0.17	-0.00622628	0	20.1745	-0.300511	-0.192143	40.1733	0.299924	-11.8153	60.1734	-0.600233	2.1348	80.1734	0.59976	-15.8934	100.34	-0.300568	5.3113	120.34	0.299695	-2.80329	140.34	-0.600347	5.77287	160.34	0.599989	-6.43957
	0.171667	-0.00609274	0	20.1762	-0.300263	-0.1936	40.175	0.299752	-11.8132	60.175	-0.600424	2.13197	80.175	0.599798	-15.8899	100.342	-0.300359	5.30926	120.342	0.299886	-2.80111	140.342	-0.600309	5.76968	160.342	0.599855	-6.43615
	0.173333	-0.00609274	0	20.1778	-0.300397	-0.195053	40.1767	0.299943	-11.811	60.1767	-0.600347	2.12916	80.1767	0.59997	-15.8865	100.343	-0.30032	5.30724	120.343	0.299962	-2.79894	140.343	-0.600424	5.7665	160.343	0.599741	-6.43275
	0.175	-0.00614997	0	20.1795	-0.300435	-0.1965	40.1783	0.299809	-11.8089	60.1784	-0.600347	2.12636	80.1784	0.599722	-15.883	100.345	-0.300378	5.30522	120.345	0.299886	-2.79678	140.345	-0.600424	5.76334	160.345	0.599817	-6.42935
	0.176667	-0.00605459	0	20.1812	-0.300282	-0.197944	40.18	0.299905	-11.8068	60.18	-0.60029	2.12357	80.18	0.599836	-15.8796	100.347	-0.300301	5.30321	120.347	0.299657	-2.79463	140.347	-0.600366	5.76019	160.347	0.59997	-6.42598
	0.178333	-0.00603552	0	20.1828	-0.300664	-0.199385	40.1817	0.299695	-11.8047	60.1817	-0.600405	2.12079	80.1817	0.599817	-15.8762	100.348	-0.300397	5.3012	120.348	0.299771	-2.79248	140.348	-0.600271	5.75706	160.348	0.59976	-6.42261
	0.18	-0.0062072	0	20.1845	-0.300378	-0.200819	40.1833	0.299962	-11.8026	60.1834	-0.600366	2.11803	80.1834	0.599741	-15.8727	100.35	-0.30032	5.29921	120.35	0.299886	-2.79034	140.35	-0.600462	5.75394	160.35	0.599951	-6.41927
	0.181667	-0.00622628	0	20.1862	-0.300301	-0.202251	40.185	0.299962	-11.8005	60.185	-0.600405	2.11528	80.185	0.599836	-15.8694	100.352	-0.300492	5.29722	120.352	0.299867	-2.78821	140.352	-0.600252	5.75083	160.352	0.599855	-6.41594
	0.183333	-0.00609274	0	20.1878	-0.30032	-0.203679	40.1867	0.299943	-11.7984	60.1867	-0.600424	2.11253	80.1867	0.599817	-15.866	100.353	-0.300301	5.29524	120.353	0.299886	-2.78608	140.353	-0.600519	5.74775	160.353	0.599913	-6.41262
	0.185	-0.0061309	0	20.1895	-0.300492	-0.205102	40.1883	0.299867	-11.7963	60.1884	-0.600309	2.10981	80.1884	0.599932	-15.8626	100.355	-0.30032	5.29326	120.355	0.299886	-2.78397	140.355	-0.600328	5.74468	160.355	0.599894	-6.40932
	0.186667	-0.00624535	0	20.1912	-0.30053	-0.206522	40.19	0.299733	-11.7942	60.19	-0.600309	2.10709	80.19	0.599894	-15.8593	100.357	-0.300416	5.2913	120.357	0.299771	-2.78186	140.357	-0.600385	5.74164	160.357	0.599874	-6.40603
	0.188333	-0.00618812	0	20.1928	-0.300588	-0.207938	40.1917	0.299809	-11.7922	60.1917	-0.60029	2.10439	80.1917	0.599894	-15.8559	100.358	-0.300187	5.28933	120.358	0.299943	-2.77976	140.358	-0.600309	5.7386	160.358	0.599836	-6.40276
	0.19	-0.0061309	0	20.1945	-0.300454	-0.20935	40.1933	0.299943	-11.7901	60.1934	-0.600271	2.1017	80.1934	0.599932	-15.8526	100.36	-0.300416	5.28738	120.36	0.299943	-2.77766	140.36	-0.600328	5.73558	160.36	0.599779	-6.3995
	0.191667	-0.0062072	0	20.1962	-0.300435	-0.210759	40.195	0.299809	-11.7881	60.195	-0.600424	2.09902	80.195	0.599894	-15.8493	100.362	-0.300435	5.28544	120.362	0.299848	-2.77558	140.362	-0.600309	5.73258	160.362	0.59997	-6.39625
	0.193333	-0.00632166	0	20.1978	-0.300378	-0.212162	40.1967	0.299829	-11.786	60.1967	-0.600366	2.09635	80.1967	0.599894	-15.846	100.363	-0.30034	5.2835	120.363	0.299848	-2.7735	140.363	-0.600366	5.72958	160.363	0.599932	-6.39303
	0.195	-0.00624535	0	20.1995	-0.300244	-0.213564	40.1983	0.299943	-11.784	60.1984	-0.600405	2.09369	80.1984	0.599932	-15.8427	100.365	-0.300397	5.28157	120.365	0.299809	-2.77142	140.365	-0.600443	5.7266	160.365	0.599932	-6.38982
	0.196667	-0.00597829	0	20.2012	-0.300454	-0.214962	40.2	0.299657	-11.7819	60.2	-0.600271	2.09104	80.2	0.599951	-15.8394	100.367	-0.300378	5.27965	120.367	0.300019	-2.76935	140.367	-0.600443	5.72363	160.367	0.599913	-6.38662
	0.198333	-0.00618812	0	20.2028	-0.300435	-0.216354	40.2017	0.299676	-11.7799	60.2017	-0.600347	2.08841	80.2017	0.599913	-15.8362	100.368	-0.300282	5.27773	120.368	0.299886	-2.76729	140.368	-0.600424	5.72068	160.368	0.599894	-6.38344
	0.2	-0.0062072	0	20.2045	-0.30053	-0.217745	40.2033	0.299962	-11.7779	60.2034	-0.600519	2.08578	80.2034	0.599817	-15.833	100.37	-0.300378	5.27582	120.37	0.299848	-2.76524	140.37	-0.60029	5.71775	160.37	0.59976	-6.38028
	0.201667	-0.00618812	0	20.2062	-0.300397	-0.219132	40.205	0.299771	-11.7759	60.205	-0.600347	2.08316	80.205	0.599722	-15.8297	100.372	-0.300454	5.27392	120.372	0.29979	-2.7632	140.372	-0.600443	5.71483	160.372	0.599874	-6.37713
	0.203333	-0.00611182	0	20.2078	-0.30032	-0.220515	40.2067	0.299962	-11.7739	60.2067	-0.600271	2.08057	80.2067	0.599932	-15.8265	100.373	-0.300359	5.27202	120.373	0.299829	-2.76116	140.373	-0.600405	5.71192	160.373	0.59976	-6.37399
	0.205	-0.00618812	0	20.2095	-0.300435	-0.221895	40.2083	0.299867	-11.7719	60.2084	-0.600385	2.07797	80.2084	0.599874	-15.8233	100.375	-0.300454	5.27013	120.375	0.299867	-2.75913	140.375	-0.600347	5.70902	160.375	0.599894	-6.37088
	0.206667	-0.00632166	0	20.2112	-0.300263	-0.223272	40.21	0.299867	-11.7699	60.21	-0.600405	2.07539	80.21	0.599874	-15.8202	100.377	-0.300416	5.26825	120.377	0.299924	-2.7571	140.377	-0.600385	5.70614	160.377	0.59997	-6.36778
	0.208333	-0.00618812	0	20.2128	-0.300359	-0.224645	40.2117	0.299809	-11.7679	60.2117	-0.60029	2.07282	80.2117	0.599817	-15.817	100.378	-0.300397	5.26637	120.378	0.299619	-2.75509	140.378	-0.600385	5.70326	160.378	0.599874	-6.3647
	0.21	-0.0062072	0	20.2145	-0.300435	-0.226016	40.2133	0.299905	-11.7659	60.2134	-0.600385	2.07026	80.2134	0.600122	-15.8138	100.38	-0.300568	5.26451	120.38	0.299867	-2.75307	140.38	-0.600481	5.7004	160.38	0.600027	-6.36164
	0.211667	-0.00645519	0	20.2162	-0.300473	-0.227382	40.215	0.299733	-11.7639	60.215	-0.600309	2.06772	80.215	0.599855	-15.8107	100.382	-0.300511	5.26265	120.382	0.29979	-2.75107	140.382	-0.600405	5.69755	160.382	0.599989	-6.35859
	0.213333	-0.0062072	0	20.2178	-0.300549	-0.228746	40.2167	0.299962	-11.7619	60.2167	-0.600347	2.06518	80.2167	0.599836	-15.8076	100.383	-0.300359	5.26079	120.383	0.299924	-2.74907	140.383	-0.600252	5.69472	160.383	0.600008	-6.35557
	0.215	-0.00595921	0	20.2195	-0.30032	-0.230108	40.2183	0.299924	-11.76	60.2184	-0.600137	2.06265	80.2184	0.59976	-15.8045	100.385	-0.300416	5.25894	120.385	0.299848	-2.74708	140.385	-0.600405	5.6919	160.385	0.599855	-6.35256
	0.216667	-0.0062072	0	20.2212	-0.300301	-0.231463	40.22	0.299771	-11.758	60.22	-0.600424	2.06014	80.22	0.599798	-15.8014	100.387	-0.300473	5.2571	120.387	0.29979	-2.74509	140.387	-0.600443	5.6891	160.387	0.599798	-6.34958
	0.218333	-0.00635981	0	20.2228	-0.300359	-0.232817	40.2217	0.299924	-11.756	60.2217	-0.600252	2.05763	80.2217	0.59997	-15.7983	100.388	-0.300473	5.25526	120.388	0.300096	-2.74312	140.388	-0.600519	5.6863	160.388	0.599817	-6.34661
	0.22	-0.00603552	0	20.2245	-0.300454	-0.234169	40.2233	0.299943	-11.7541	60.2234	-0.6005	2.05513	80.2234	0.599951	-15.7953	100.39	-0.300473	5.25344	120.39	0.299771	-2.74115	140.39	-0.600328	5.68352	160.39	0.599874	-6.34366
	0.221667	-0.00597829	0	20.2262	-0.300435	-0.235515	40.225	0.300096	-11.7521	60.225	-0.60029	2.05265	80.225	0.599913	-15.7922	100.392	-0.300435	5.25161	120.392	0.299867	-2.73918	140.392	-0.600481	5.68074	160.392	0.600008	-6.34073
	0.223333	-0.00637888	0	20.2278	-0.300473	-0.23686	40.2267	0.299848	-11.7502	60.2267	-0.6005	2.05018	80.2267	0.599874	-15.7892	100.393	-0.300397	5.2498	120.393	0.300134	-2.73722	140.393	-0.600309	5.67797	160.393	0.59976	-6.33782
	0.225	-0.00632166	0	20.2295	-0.300301	-0.238203	40.2283	0.299886	-11.7483	60.2284	-0.600443	2.04772	80.2284	0.599779	-15.7862	100.395	-0.300397	5.24799	120.395	0.299924	-2.73526	140.395	-0.600252	5.67522	160.395	0.599855	-6.33493
	0.226667	-0.00603552	0	20.2312	-0.30034	-0.23954	40.23	0.299771	-11.7463	60.23	-0.600443	2.04527	80.23	0.599741	-15.7832	100.397	-0.300511	5.24619	120.397	0.299809	-2.73332	140.397	-0.600347	5.67247	160.397	0.599836	-6.33206
	0.228333	-0.0062835	0	20.2328	-0.300397	-0.240876	40.2317	0.299886	-11.7444	60.2317	-0.600405	2.04283	80.2317	0.599836	-15.7802	100.398	-0.300454	5.24439	120.398	0.299829	-2.73138	140.398	-0.600366	5.66975	160.398	0.59997	-6.3292
	0.23	-0.00639796	0	20.2345	-0.300416	-0.242209	40.2333	0.299848	-11.7425	60.2334	-0.600405	2.0404	80.2334	0.599722	-15.7773	100.4	-0.30034	5.2426	120.4	0.299943	-2.72944	140.4	-0.600424	5.66703	160.4	0.599817	-6.32636
	0.231667	-0.0062072	0	20.2362	-0.300511	-0.243539	40.235	0.299905	-11.7406	60.235	-0.600385	2.03798	80.235	0.599874	-15.7743	100.402	-0.300416	5.24082	120.402	0.299905	-2.72751	140.402	-0.600252	5.66432	160.402	0.599913	-6.32354
	0.233333	-0.00607367	0	20.2378	-0.300435	-0.244868	40.2367	0.299943	-11.7387	60.2367	-0.600519	2.03557	80.2367	0.600008	-15.7714	100.403	-0.300244	5.23904	120.403	0.299867	-2.72559	140.403	-0.600309	5.66162	160.403	0.59976	-6.32074
	0.235	-0.00626443	0	20.2395	-0.30053	-0.246192	40.2383	0.299867	-11.7368	60.2384	-0.600328	2.03318	80.2384	0.600008	-15.7685	100.405	-0.300511	5.23727	120.405	0.299771	-2.72368	140.405	-0.600366	5.65894	160.405	0.59997	-6.31796
	0.236667	-0.00626443	0	20.2412	-0.300301	-0.247514	40.24	0.299962	-11.7349	60.24	-0.600462	2.03079	80.24	0.599989	-15.7656	100.407	-0.300435	5.23551	120.407	0.299924	-2.72176	140.407	-0.600309	5.65626	160.407	0.599951	-6.3152
	0.238333	-0.00618812	0	20.2428	-0.30034	-0.248834	40.2417	0.299886	-11.733	60.2417	-0.600309	2.02841	80.2417	0.599989	-15.7627	100.408	-0.300454	5.23375	120.408	0.300019	-2.71986	140.408	-0.600424	5.65358	160.408	0.599913	-6.31246
	0.24	-0.00584476	0	20.2445	-0.300454	-0.250149	40.2433	0.299867	-11.7311	60.2434	-0.600519	2.02605	80.2434	0.599913	-15.7598	100.41	-0.300454	5.232	120.41	0.299809	-2.71796	140.41	-0.600366	5.65093	160.41	0.599913	-6.30974
	0.241667	-0.00641704	0	20.2462	-0.30053	-0.251464	40.245	0.299733	-11.7292	60.245	-0.600443	2.0237	80.245	0.599932	-15.757	100.412	-0.300435	5.23026	120.412	0.299924	-2.71607	140.412	-0.600328	5.64828	160.412	0.599855	-6.30704
	0.243333	-0.0062072	0	20.2478	-0.300435	-0.252777	40.2467	0.299905	-11.7274	60.2467	-0.600366	2.02135	80.2467	0.599855	-15.7541	100.413	-0.30053	5.22852	120.413	0.29979	-2.71418	140.413	-0.60029	5.64565	160.413	0.600008	-6.30436
	0.245	-0.00616905	0	20.2495	-0.300473	-0.254084	40.2483	0.299829	-11.7255	60.2484	-0.600328	2.01902	80.2484	0.599874	-15.7513	100.415	-0.300435	5.22678	120.415	0.299886	-2.7123	140.415	-0.60029	5.64303	160.415	0.599855	-6.30171
	0.246667	-0.00614997	0	20.2512	-0.300492	-0.255391	40.25	0.299886	-11.7236	60.25	-0.600366	2.01669	80.25	0.599913	-15.7485	100.417	-0.300378	5.22506	120.417	0.299733	-2.71042	140.417	-0.600366	5.64041	160.417	0.599874	-6.29908
	0.248333	-0.00626443	0	20.2528	-0.300244	-0.256697	40.2517	0.299905	-11.7218	60.2517	-0.600405	2.01438	80.2517	0.599836	-15.7456	100.418	-0.300359	5.22334	120.418	0.299867	-2.70855	140.418	-0.600366	5.63781	160.418	0.599798	-6.29648
	0.25	-0.00626443	0	20.2545	-0.300359	-0.257998	40.2533	0.299867	-11.7199	60.2534	-0.600481	2.01208	80.2534	0.599703	-15.7429	100.42	-0.300397	5.22162	120.42	0.299752	-2.70669	140.42	-0.600271	5.63521	160.42	0.599874	-6.29389
	0.251667	-0.0061309	0	20.2562	-0.300549	-0.259298	40.255	0.299905	-11.7181	60.255	-0.600309	2.00979	80.255	0.599722	-15.7401	100.422	-0.300492	5.21991	120.422	0.299771	-2.70483	140.422	-0.600443	5.63262	160.422	0.600027	-6.29134
	0.253333	-0.00611182	0	20.2578	-0.300435	-0.260595	40.2567	0.299981	-11.7162	60.2567	-0.600328	2.00751	80.2567	0.599836	-15.7373	100.423	-0.300244	5.21821	120.423	0.299733	-2.70298	140.423	-0.600252	5.63004	160.423	0.599855	-6.28881
	0.255	-0.00622628	0	20.2595	-0.300359	-0.26189	40.2583	0.3	-11.7144	60.2584	-0.600366	2.00524	80.2584	0.599798	-15.7346	100.425	-0.30034	5.21652	120.425	0.299809	-2.70113	140.425	-0.600366	5.62748	160.425	0.599894	-6.2863
	0.256667	-0.0061309	0	20.2612	-0.300397	-0.263184	40.26	0.299809	-11.7125	60.26	-0.600538	2.00299	80.26	0.599836	-15.7318	100.427	-0.300263	5.21482	120.427	0.299752	-2.69929	140.427	-0.600443	5.62493	160.427	0.599817	-6.28381
	0.258333	-0.00618812	0	20.2628	-0.300359	-0.264473	40.2617	0.29979	-11.7107	60.2617	-0.600424	2.00074	80.2617	0.59997	-15.7291	100.428	-0.300492	5.21314	120.428	0.299905	-2.69745	140.428	-0.60029	5.62239	160.428	0.59997	-6.28134
	0.26	-0.00609274	0	20.2645	-0.300263	-0.265761	40.2633	0.300019	-11.7089	60.2634	-0.600156	1.99851	80.2634	0.599836	-15.7264	100.43	-0.300397	5.21146	120.43	0.299771	-2.69562	140.43	-0.600405	5.61985	160.43	0.599855	-6.2789
	0.261667	-0.0062072	0	20.2662	-0.300664	-0.267049	40.265	0.299809	-11.7071	60.265	-0.600424	1.99628	80.265	0.600008	-15.7237	100.432	-0.300416	5.20978	120.432	0.299924	-2.6938	140.432	-0.600366	5.61733	160.432	0.599989	-6.27647
	0.263333	-0.00624535	0	20.2678	-0.300492	-0.268331	40.2667	0.299867	-11.7052	60.2667	-0.600385	1.99407	80.2667	0.599894	-15.721	100.433	-0.30053	5.20812	120.433	0.299981	-2.69198	140.433	-0.6005	5.61481	160.433	0.599741	-6.27407
	0.265	-0.00605459	0	20.2695	-0.30053	-0.269613	40.2683	0.299714	-11.7034	60.2684	-0.600233	1.99186	80.2684	0.599836	-15.7183	100.435	-0.30032	5.20645	120.435	0.299981	-2.69016	140.435	-0.600519	5.6123	160.435	0.599913	-6.27169
	0.266667	-0.00599736	0	20.2712	-0.300454	-0.270893	40.27	0.299924	-11.7016	60.27	-0.600271	1.98967	80.27	0.59997	-15.7157	100.437	-0.300454	5.2048	120.437	0.299848	-2.68835	140.437	-0.600271	5.6098	160.437	0.599989	-6.26934
	0.268333	-0.00622628	0	20.2728	-0.300378	-0.272168	40.2717	0.29979	-11.6998	60.2717	-0.600328	1.98749	80.2717	0.599989	-15.713	100.438	-0.300435	5.20315	120.438	0.299848	-2.68655	140.438	-0.600347	5.60732	160.438	0.599932	-6.267
	0.27	-0.00622628	0	20.2745	-0.300359	-0.273444	40.2733	0.299981	-11.698	60.2734	-0.600366	1.98531	80.2734	0.599874	-15.7103	100.44	-0.300378	5.2015	120.44	0.299752	-2.68475	140.44	-0.600366	5.60484	160.44	0.599951	-6.26468
	0.271667	-0.00622628	0	20.2762	-0.300359	-0.274717	40.275	0.299809	-11.6962	60.275	-0.600328	1.98315	80.275	0.599779	-15.7077	100.442	-0.300206	5.19986	120.442	0.299905	-2.68295	140.442	-0.600424	5.60238	160.442	0.599817	-6.26237
	0.273333	-0.00605459	0	20.2778	-0.300378	-0.275986	40.2767	0.299905	-11.6944	60.2767	-0.600366	1.981	80.2767	0.599836	-15.7051	100.443	-0.300225	5.19823	120.443	0.299848	-2.68116	140.443	-0.600385	5.59992	160.443	0.599932	-6.26008
	0.275	-0.0061309	0	20.2795	-0.300473	-0.277255	40.2783	0.299771	-11.6926	60.2784	-0.600347	1.97885	80.2784	0.599932	-15.7025	100.445	-0.300435	5.19659	120.445	0.299848	-2.67938	140.445	-0.600328	5.59747	160.445	0.599874	-6.25781
	0.276667	-0.00609274	0	20.2812	-0.300359	-0.278521	40.28	0.299771	-11.6908	60.28	-0.600366	1.97672	80.28	0.599989	-15.6999	100.447	-0.30053	5.19497	120.447	0.299924	-2.6776	140.447	-0.600328	5.59503	160.447	0.599836	-6.25554
	0.278333	-0.00626443	0	20.2828	-0.30053	-0.279784	40.2817	0.299867	-11.6891	60.2817	-0.600328	1.9746	80.2817	0.599855	-15.6973	100.448	-0.300378	5.19335	120.448	0.299924	-2.67583	140.448	-0.600309	5.5926	160.448	0.599817	-6.2533
	0.28	-0.00609274	0	20.2845	-0.300435	-0.281047	40.2833	0.299829	-11.6873	60.2834	-0.600385	1.97248	80.2834	0.599874	-15.6947	100.45	-0.300454	5.19174	120.45	0.299943	-2.67406	140.45	-0.600366	5.59018	160.45	0.599798	-6.25107
	0.281667	-0.00626443	0	20.2862	-0.300378	-0.282306	40.285	0.299714	-11.6855	60.285	-0.600405	1.97038	80.285	0.599913	-15.6921	100.452	-0.300359	5.19013	120.452	0.300019	-2.67229	140.452	-0.600405	5.58777	160.452	0.599932	-6.24886
	0.283333	-0.00632166	0	20.2878	-0.30032	-0.283563	40.2867	0.299962	-11.6838	60.2867	-0.600462	1.96829	80.2867	0.599874	-15.6895	100.453	-0.300416	5.18853	120.453	0.299733	-2.67054	140.453	-0.600443	5.58537	160.453	0.600084	-6.24666
	0.285	-0.00616905	0	20.2895	-0.300568	-0.28482	40.2883	0.29979	-11.682	60.2884	-0.600309	1.9662	80.2884	0.599913	-15.6869	100.455	-0.300492	5.18693	120.455	0.299886	-2.66878	140.455	-0.60029	5.58298	160.455	0.599855	-6.24446
	0.286667	-0.00607367	0	20.2912	-0.300511	-0.286072	40.29	0.299924	-11.6802	60.29	-0.600366	1.96412	80.29	0.599951	-15.6844	100.457	-0.30032	5.18534	120.457	0.299848	-2.66703	140.457	-0.600424	5.58061	160.457	0.599932	-6.24228
	0.288333	-0.00634073	0	20.2928	-0.300359	-0.287324	40.2917	0.299867	-11.6785	60.2917	-0.600424	1.96205	80.2917	0.59997	-15.6818	100.458	-0.300492	5.18375	120.458	0.299809	-2.66529	140.458	-0.600328	5.57824	160.458	0.599913	-6.24011
	0.29	-0.00624535	0	20.2945	-0.300416	-0.288575	40.2933	0.299848	-11.6767	60.2934	-0.600309	1.95999	80.2934	0.600027	-15.6793	100.46	-0.30034	5.18216	120.46	0.299886	-2.66355	140.46	-0.600443	5.57588	160.46	0.599989	-6.23795
	0.291667	-0.00603552	0	20.2962	-0.300511	-0.289821	40.295	0.299848	-11.675	60.295	-0.6005	1.95794	80.295	0.599913	-15.6767	100.462	-0.300454	5.18059	120.462	0.299848	-2.66182	140.462	-0.600385	5.57352	160.462	0.599989	-6.23579
	0.293333	-0.0061309	0	20.2978	-0.300549	-0.291068	40.2967	0.299943	-11.6732	60.2967	-0.600424	1.95589	80.2967	0.599836	-15.6742	100.463	-0.300435	5.17902	120.463	0.299924	-2.66009	140.463	-0.60029	5.57118	160.463	0.599951	-6.23365
	0.295	-0.00618812	0	20.2995	-0.300416	-0.292313	40.2983	0.29979	-11.6715	60.2984	-0.600424	1.95385	80.2984	0.599722	-15.6716	100.465	-0.300359	5.17745	120.465	0.299848	-2.65836	140.465	-0.600405	5.56884	160.465	0.600103	-6.23152
	0.296667	-0.00622628	0	20.3012	-0.300359	-0.293554	40.3	0.299981	-11.6698	60.3	-0.600195	1.95182	80.3	0.599913	-15.6691	100.467	-0.30034	5.17589	120.467	0.299905	-2.65664	140.467	-0.600443	5.56652	160.467	0.599779	-6.2294
	0.298333	-0.00607367	0	20.3028	-0.30053	-0.294796	40.3017	0.299905	-11.668	60.3017	-0.600462	1.94979	80.3017	0.599798	-15.6666	100.468	-0.300397	5.17433	120.468	0.299886	-2.65493	140.468	-0.600347	5.5642	160.468	0.599913	-6.22729
	0.3	-0.00614997	0	20.3045	-0.300378	-0.296034	40.3033	0.299981	-11.6663	60.3034	-0.60029	1.94777	80.3034	0.599817	-15.6641	100.47	-0.300435	5.17277	120.47	0.299981	-2.65322	140.47	-0.600385	5.5619	160.47	0.599817	-6.22519
	0.301667	-0.00632166	0	20.3062	-0.300473	-0.297271	40.305	0.299809	-11.6646	60.305	-0.600385	1.94576	80.305	0.599798	-15.6615	100.472	-0.300454	5.17122	120.472	0.299752	-2.65151	140.472	-0.600366	5.55961	160.472	0.600027	-6.22309
	0.303333	-0.00614997	0	20.3078	-0.300511	-0.298507	40.3067	0.299924	-11.6629	60.3067	-0.600405	1.94375	80.3067	0.599874	-15.659	100.473	-0.300473	5.16968	120.473	0.299962	-2.64981	140.473	-0.600443	5.55733	160.473	0.600027	-6.22099
	0.305	-0.00597829	0	20.3095	-0.300492	-0.29974	40.3083	0.299981	-11.6611	60.3084	-0.600405	1.94174	80.3084	0.599836	-15.6565	100.475	-0.30053	5.16814	120.475	0.29979	-2.64811	140.475	-0.600405	5.55505	160.475	0.599703	-6.2189
	0.306667	-0.0062072	0	20.3112	-0.300378	-0.300972	40.31	0.299848	-11.6594	60.31	-0.600424	1.93975	80.31	0.599741	-15.654	100.477	-0.300435	5.16661	120.477	0.299829	-2.64642	140.477	-0.600519	5.55278	160.477	0.599779	-6.21682
	0.308333	-0.00614997	0	20.3128	-0.300359	-0.302203	40.3117	0.299943	-11.6577	60.3117	-0.600328	1.93775	80.3117	0.59997	-15.6515	100.478	-0.300397	5.16508	120.478	0.299809	-2.64474	140.478	-0.600405	5.55053	160.478	0.599855	-6.21475
	0.31	-0.00611182	0	20.3145	-0.300397	-0.30343	40.3133	0.299829	-11.656	60.3134	-0.600424	1.93576	80.3134	0.599741	-15.649	100.48	-0.300397	5.16356	120.48	0.299733	-2.64305	140.48	-0.600519	5.54828	160.48	0.600084	-6.21269
	0.311667	-0.00592106	0	20.3162	-0.300397	-0.304657	40.315	0.299619	-11.6543	60.315	-0.600385	1.93378	80.315	0.599951	-15.6465	100.482	-0.30034	5.16204	120.482	0.299809	-2.64137	140.482	-0.60029	5.54604	160.482	0.599874	-6.21064
	0.313333	-0.00632166	0	20.3178	-0.300435	-0.305883	40.3167	0.299848	-11.6526	60.3167	-0.600424	1.9318	80.3167	0.599932	-15.644	100.483	-0.300416	5.16052	120.483	0.29979	-2.6397	140.483	-0.600366	5.54381	160.483	0.599836	-6.20859
	0.315	-0.00632166	0	20.3195	-0.300454	-0.307105	40.3183	0.300057	-11.6509	60.3184	-0.600405	1.92982	80.3184	0.599913	-15.6415	100.485	-0.300416	5.15901	120.485	0.299905	-2.63803	140.485	-0.600424	5.5416	160.485	0.59997	-6.20655
	0.316667	-0.00611182	0	20.3212	-0.300397	-0.308327	40.32	0.299867	-11.6492	60.32	-0.600347	1.92785	80.32	0.599722	-15.6391	100.487	-0.300187	5.15751	120.487	0.299905	-2.63637	140.487	-0.600385	5.53939	160.487	0.599779	-6.20451
	0.318333	-0.00599736	0	20.3228	-0.300454	-0.309548	40.3217	0.299752	-11.6475	60.3217	-0.600347	1.92588	80.3217	0.599741	-15.6366	100.488	-0.30032	5.156	120.488	0.299848	-2.63471	140.488	-0.600214	5.53719	160.488	0.599817	-6.20247
	0.32	-0.00634073	0	20.3245	-0.300549	-0.310766	40.3233	0.299905	-11.6458	60.3234	-0.600481	1.92391	80.3234	0.599913	-15.6341	100.49	-0.300416	5.15451	120.49	0.299943	-2.63305	140.49	-0.60029	5.535	160.49	0.599855	-6.20043
	0.321667	-0.00609274	0	20.3262	-0.300244	-0.311984	40.325	0.299733	-11.6442	60.325	-0.600424	1.92195	80.325	0.599913	-15.6316	100.492	-0.300378	5.15302	120.492	0.29979	-2.6314	140.492	-0.600366	5.53282	160.492	0.599874	-6.1984
	0.323333	-0.0061309	0	20.3278	-0.300282	-0.3132	40.3267	0.299962	-11.6425	60.3267	-0.600405	1.91999	80.3267	0.599798	-15.6292	100.493	-0.300511	5.15153	120.493	0.299848	-2.62975	140.493	-0.600328	5.53065	160.493	0.599874	-6.19638
	0.325	-0.00611182	0	20.3295	-0.300626	-0.314414	40.3283	0.299905	-11.6408	60.3284	-0.600385	1.91804	80.3284	0.599989	-15.6267	100.495	-0.300359	5.15005	120.495	0.299867	-2.62811	140.495	-0.600309	5.52848	160.495	0.599874	-6.19435
	0.326667	-0.00618812	0	20.3312	-0.300511	-0.315627	40.33	0.299924	-11.6391	60.33	-0.60029	1.91609	80.33	0.599989	-15.6243	100.497	-0.300378	5.14857	120.497	0.299943	-2.62647	140.497	-0.600405	5.52633	160.497	0.599913	-6.19233
	0.328333	-0.00618812	0	20.3328	-0.300588	-0.316837	40.3317	0.299829	-11.6375	60.3317	-0.600271	1.91414	80.3317	0.599913	-15.6218	100.498	-0.300416	5.1471	120.498	0.299848	-2.62484	140.498	-0.600405	5.52419	160.498	0.599779	-6.19031
	0.33	-0.00624535	0	20.3345	-0.300435	-0.318046	40.3333	0.3	-11.6358	60.3334	-0.600176	1.91219	80.3334	0.599817	-15.6193	100.5	-0.300416	5.14562	120.5	0.299809	-2.62321	140.5	-0.600214	5.52206	160.5	0.599855	-6.18829
	0.331667	-0.00609274	0	20.3362	-0.300511	-0.319255	40.335	0.29979	-11.6341	60.335	-0.600538	1.91025	80.335	0.599779	-15.6169	100.502	-0.300473	5.14416	120.502	0.299752	-2.62159	140.502	-0.600233	5.51994	160.502	0.599798	-6.18626
	0.333333	-0.00632166	0	20.3378	-0.300416	-0.32046	40.3367	0.299924	-11.6325	60.3367	-0.600385	1.90832	80.3367	0.599951	-15.6144	100.503	-0.300435	5.1427	120.503	0.299962	-2.61997	140.503	-0.600557	5.51783	160.503	0.599684	-6.18424
	0.335	-0.00626443	0	20.3395	-0.300359	-0.321665	40.3383	0.29979	-11.6308	60.3384	-0.600519	1.90638	80.3384	0.59997	-15.612	100.505	-0.300492	5.14124	120.505	0.299848	-2.61835	140.505	-0.600271	5.51572	160.505	0.59997	-6.18222
	0.336667	-0.00609274	0	20.3412	-0.300244	-0.32287	40.34	0.299809	-11.6292	60.34	-0.600462	1.90444	80.34	0.599913	-15.6095	100.507	-0.300416	5.13979	120.507	0.299752	-2.61674	140.507	-0.600481	5.51362	160.507	0.599894	-6.1802
	0.338333	-0.00626443	0	20.3428	-0.300568	-0.324071	40.3417	0.299771	-11.6275	60.3417	-0.600366	1.90252	80.3417	0.599836	-15.6071	100.508	-0.300435	5.13834	120.508	0.299848	-2.61513	140.508	-0.600443	5.51153	160.508	0.599855	-6.17819
	0.34	-0.00614997	0	20.3445	-0.300397	-0.325273	40.3433	0.299962	-11.6259	60.3434	-0.600309	1.90059	80.3434	0.599798	-15.6047	100.51	-0.30032	5.1369	120.51	0.299848	-2.61352	140.51	-0.600385	5.50945	160.51	0.599874	-6.17619
	0.341667	-0.0061309	0	20.3462	-0.300568	-0.326473	40.345	0.299733	-11.6242	60.345	-0.600462	1.89866	80.345	0.599874	-15.6022	100.512	-0.300473	5.13545	120.512	0.300096	-2.61193	140.512	-0.60029	5.50739	160.512	0.599894	-6.17418
	0.343333	-0.00622628	0	20.3478	-0.300416	-0.327672	40.3467	0.299714	-11.6226	60.3467	-0.600366	1.89674	80.3467	0.599855	-15.5998	100.513	-0.300454	5.13402	120.513	0.299924	-2.61033	140.513	-0.600405	5.50533	160.513	0.599817	-6.17217
	0.345	-0.00599736	0	20.3495	-0.300397	-0.328871	40.3483	0.299867	-11.621	60.3484	-0.600405	1.89482	80.3484	0.600084	-15.5974	100.515	-0.300397	5.13258	120.515	0.299771	-2.60874	140.515	-0.600462	5.50328	160.515	0.599779	-6.17017
	0.346667	-0.00630258	0	20.3512	-0.300416	-0.330066	40.35	0.300038	-11.6193	60.35	-0.600233	1.8929	80.35	0.599874	-15.5949	100.517	-0.300282	5.13116	120.517	0.299886	-2.60716	140.517	-0.60029	5.50124	160.517	0.600008	-6.16816
	0.348333	-0.00611182	0	20.3528	-0.300416	-0.331261	40.3517	0.299809	-11.6177	60.3517	-0.600405	1.89098	80.3517	0.599913	-15.5925	100.518	-0.300492	5.12973	120.518	0.299848	-2.60557	140.518	-0.600424	5.4992	160.518	0.599741	-6.16616
	0.35	-0.00614997	0	20.3545	-0.30034	-0.332456	40.3533	0.299924	-11.6161	60.3534	-0.600481	1.88907	80.3534	0.599913	-15.5901	100.52	-0.300416	5.12831	120.52	0.299905	-2.604	140.52	-0.600405	5.49718	160.52	0.600084	-6.16416
	0.351667	-0.00611182	0	20.3562	-0.300454	-0.333646	40.355	0.299981	-11.6145	60.355	-0.600309	1.88716	80.355	0.599951	-15.5877	100.522	-0.300435	5.1269	120.522	0.299829	-2.60242	140.522	-0.600309	5.49516	160.522	0.600027	-6.16216
	0.353333	-0.00635981	0	20.3578	-0.300397	-0.334837	40.3567	0.29979	-11.6128	60.3567	-0.600366	1.88526	80.3567	0.59997	-15.5853	100.523	-0.300244	5.12549	120.523	0.299905	-2.60085	140.523	-0.600309	5.49316	160.523	0.599817	-6.16017
	0.355	-0.00597829	0	20.3595	-0.300454	-0.336028	40.3583	0.299905	-11.6112	60.3584	-0.6005	1.88335	80.3584	0.599913	-15.5829	100.525	-0.300397	5.12408	120.525	0.299905	-2.59929	140.525	-0.600481	5.49116	160.525	0.599894	-6.15819
	0.356667	-0.00605459	0	20.3612	-0.300282	-0.337215	40.36	0.299905	-11.6096	60.36	-0.600252	1.88145	80.36	0.599874	-15.5804	100.527	-0.300263	5.12267	120.527	0.29979	-2.59773	140.527	-0.600424	5.48918	160.527	0.599798	-6.1562
	0.358333	-0.00618812	0	20.3628	-0.300359	-0.338403	40.3617	0.299924	-11.608	60.3617	-0.60029	1.87955	80.3617	0.599913	-15.578	100.528	-0.300263	5.12127	120.528	0.2996	-2.59617	140.528	-0.600443	5.48721	160.528	0.600027	-6.15421
	0.36	-0.00624535	0	20.3645	-0.300416	-0.339589	40.3633	0.299809	-11.6064	60.3634	-0.600557	1.87765	80.3634	0.59976	-15.5756	100.53	-0.300378	5.11987	120.53	0.300038	-2.59462	140.53	-0.60029	5.48524	160.53	0.599798	-6.15223
	0.361667	-0.00611182	0	20.3662	-0.300454	-0.340774	40.365	0.299943	-11.6048	60.365	-0.600443	1.87576	80.365	0.599779	-15.5732	100.532	-0.30032	5.11848	120.532	0.299886	-2.59308	140.532	-0.600366	5.48328	160.532	0.599989	-6.15024
	0.363333	-0.00597829	0	20.3678	-0.300492	-0.341959	40.3667	0.299943	-11.6032	60.3667	-0.600462	1.87387	80.3667	0.599817	-15.5708	100.533	-0.300301	5.11709	120.533	0.299829	-2.59153	140.533	-0.600366	5.48133	160.533	0.599874	-6.14825
	0.365	-0.00622628	0	20.3695	-0.300397	-0.34314	40.3683	0.299905	-11.6016	60.3684	-0.600385	1.87198	80.3684	0.599798	-15.5684	100.535	-0.300549	5.11571	120.535	0.299886	-2.58999	140.535	-0.600328	5.47939	160.535	0.59997	-6.14626
	0.366667	-0.00624535	0	20.3712	-0.300492	-0.344322	40.37	0.300019	-11.6	60.37	-0.600443	1.8701	80.37	0.599779	-15.566	100.537	-0.300607	5.11433	120.537	0.299905	-2.58846	140.537	-0.600424	5.47746	160.537	0.600008	-6.14428
	0.368333	-0.00616905	0	20.3728	-0.300301	-0.345504	40.3717	0.299809	-11.5984	60.3717	-0.600328	1.86821	80.3717	0.599989	-15.5636	100.538	-0.300473	5.11295	120.538	0.299867	-2.58693	140.538	-0.600385	5.47554	160.538	0.599779	-6.14231
	0.37	-0.0062072	0	20.3745	-0.300435	-0.346681	40.3733	0.299943	-11.5968	60.3734	-0.600405	1.86633	80.3734	0.600046	-15.5612	100.54	-0.300416	5.11157	120.54	0.299848	-2.5854	140.54	-0.600271	5.47363	160.54	0.599836	-6.14033
	0.371667	-0.00632166	0	20.3762	-0.300359	-0.347859	40.375	0.299848	-11.5952	60.375	-0.600366	1.86445	80.375	0.599989	-15.5589	100.542	-0.300378	5.1102	120.542	0.299924	-2.58388	140.542	-0.600385	5.47173	160.542	0.599646	-6.13835
	0.373333	-0.00618812	0	20.3778	-0.300511	-0.349036	40.3767	0.299752	-11.5936	60.3767	-0.600347	1.86257	80.3767	0.599989	-15.5565	100.543	-0.300378	5.10883	120.543	0.299695	-2.58236	140.543	-0.600366	5.46984	160.543	0.599836	-6.13637
	0.375	-0.00609274	0	20.3795	-0.300549	-0.350209	40.3783	0.299809	-11.592	60.3784	-0.600309	1.86069	80.3784	0.599817	-15.5541	100.545	-0.300378	5.10747	120.545	0.299809	-2.58084	140.545	-0.600309	5.46796	160.545	0.600084	-6.13439
	0.376667	-0.00630258	0	20.3812	-0.300416	-0.351383	40.38	0.299809	-11.5905	60.38	-0.600328	1.85881	80.38	0.599798	-15.5517	100.547	-0.300378	5.10611	120.547	0.29979	-2.57933	140.547	-0.600309	5.46609	160.547	0.59976	-6.1324
	0.378333	-0.00626443	0	20.3828	-0.30032	-0.352556	40.3817	0.299733	-11.5889	60.3817	-0.600328	1.85694	80.3817	0.599836	-15.5493	100.548	-0.30032	5.10475	120.548	0.299733	-2.57783	140.548	-0.600252	5.46422	160.548	0.59997	-6.13042
	0.38	-0.00609274	0	20.3845	-0.300244	-0.353726	40.3833	0.299924	-11.5873	60.3834	-0.600385	1.85506	80.3834	0.599951	-15.5469	100.55	-0.300378	5.1034	120.55	0.299905	-2.57633	140.55	-0.600252	5.46237	160.55	0.599779	-6.12845
	0.381667	-0.00626443	0	20.3862	-0.300435	-0.354897	40.385	0.299886	-11.5857	60.385	-0.600347	1.85319	80.385	0.599894	-15.5446	100.552	-0.300511	5.10205	120.552	0.29979	-2.57483	140.552	-0.600424	5.46053	160.552	0.599989	-6.12647
	0.383333	-0.00614997	0	20.3878	-0.300568	-0.356065	40.3867	0.299638	-11.5842	60.3867	-0.600557	1.85132	80.3867	0.599951	-15.5422	100.553	-0.300454	5.1007	120.553	0.299809	-2.57333	140.553	-0.600271	5.4587	160.553	0.599913	-6.1245
	0.385	-0.00618812	0	20.3895	-0.300416	-0.357232	40.3883	0.299943	-11.5826	60.3884	-0.600328	1.84946	80.3884	0.599817	-15.5398	100.555	-0.300397	5.09936	120.555	0.299943	-2.57184	140.555	-0.600271	5.45688	160.555	0.599855	-6.12253
	0.386667	-0.00609274	0	20.3912	-0.300568	-0.358399	40.39	0.299848	-11.581	60.39	-0.600405	1.84759	80.39	0.599932	-15.5375	100.557	-0.300454	5.09802	120.557	0.300038	-2.57036	140.557	-0.600424	5.45507	160.557	0.599741	-6.12056
	0.388333	-0.00584476	0	20.3928	-0.300568	-0.359563	40.3917	0.299809	-11.5795	60.3917	-0.600481	1.84572	80.3917	0.599874	-15.5351	100.558	-0.300473	5.09668	120.558	0.299905	-2.56888	140.558	-0.600328	5.45326	160.558	0.599894	-6.11858
	0.39	-0.00624535	0	20.3945	-0.300301	-0.360728	40.3933	0.299924	-11.5779	60.3934	-0.600328	1.84387	80.3934	0.599855	-15.5327	100.56	-0.300549	5.09535	120.56	0.299886	-2.5674	140.56	-0.600481	5.45147	160.56	0.599894	-6.1166
	0.391667	-0.00624535	0	20.3962	-0.300282	-0.361892	40.395	0.299943	-11.5763	60.395	-0.600271	1.842	80.395	0.599817	-15.5304	100.562	-0.300378	5.09403	120.562	0.299809	-2.56593	140.562	-0.600405	5.44968	160.562	0.599932	-6.11462
	0.393333	-0.00614997	0	20.3978	-0.30032	-0.363052	40.3967	0.299733	-11.5748	60.3967	-0.600309	1.84015	80.3967	0.599913	-15.528	100.563	-0.300492	5.0927	120.563	0.299962	-2.56446	140.563	-0.600443	5.4479	160.563	0.599894	-6.11265
	0.395	-0.00603552	0	20.3995	-0.300397	-0.364214	40.3983	0.299905	-11.5732	60.3984	-0.600309	1.83829	80.3984	0.599989	-15.5257	100.565	-0.300397	5.09138	120.565	0.299752	-2.563	140.565	-0.600424	5.44613	160.565	0.599817	-6.11068
	0.396667	-0.0061309	0	20.4012	-0.300454	-0.365375	40.4	0.299848	-11.5717	60.4	-0.600271	1.83643	80.4	0.599741	-15.5233	100.567	-0.300454	5.09006	120.567	0.299733	-2.56153	140.567	-0.600385	5.44438	160.567	0.59976	-6.10871
	0.398333	-0.00611182	0	20.4028	-0.300416	-0.366533	40.4017	0.299809	-11.5701	60.4017	-0.600309	1.83458	80.4017	0.599855	-15.521	100.568	-0.300359	5.08875	120.568	0.299867	-2.56008	140.568	-0.600405	5.44263	160.568	0.599913	-6.10674
	0.4	-0.00616905	0	20.4045	-0.300359	-0.367692	40.4033	0.299848	-11.5686	60.4034	-0.600366	1.83273	80.4034	0.599855	-15.5186	100.57	-0.300473	5.08743	120.57	0.299829	-2.55863	140.57	-0.600233	5.44089	160.57	0.599913	-6.10477
	0.401667	-0.00611182	0	20.4062	-0.300359	-0.368849	40.405	0.299981	-11.5671	60.405	-0.600328	1.83087	80.405	0.599894	-15.5163	100.572	-0.300378	5.08612	120.572	0.299752	-2.55718	140.572	-0.600405	5.43915	160.572	0.599874	-6.1028
	0.403333	-0.00616905	0	20.4078	-0.300244	-0.370005	40.4067	0.299943	-11.5655	60.4067	-0.600405	1.82902	80.4067	0.599989	-15.5139	100.573	-0.300568	5.08482	120.573	0.299886	-2.55574	140.573	-0.600405	5.43743	160.573	0.599874	-6.10082
	0.405	-0.00618812	0	20.4095	-0.300549	-0.371162	40.4083	0.300019	-11.564	60.4084	-0.600252	1.82717	80.4084	0.599913	-15.5116	100.575	-0.300454	5.08352	120.575	0.299809	-2.5543	140.575	-0.600481	5.43571	160.575	0.59997	-6.09884
	0.406667	-0.00626443	0	20.4112	-0.300511	-0.372315	40.41	0.299943	-11.5624	60.41	-0.600214	1.82532	80.41	0.600008	-15.5093	100.577	-0.30032	5.08222	120.577	0.299809	-2.55286	140.577	-0.600309	5.43399	160.577	0.599836	-6.09687
	0.408333	-0.00601644	0	20.4128	-0.300397	-0.373469	40.4117	0.299867	-11.5609	60.4117	-0.600405	1.82348	80.4117	0.599989	-15.5069	100.578	-0.300263	5.08092	120.578	0.29979	-2.55143	140.578	-0.6005	5.43229	160.578	0.600027	-6.09491
	0.41	-0.00634073	0	20.4145	-0.300626	-0.374623	40.4133	0.299695	-11.5594	60.4134	-0.600328	1.82163	80.4134	0.599722	-15.5046	100.58	-0.300301	5.07963	120.58	0.299867	-2.55	140.58	-0.600309	5.4306	160.58	0.599894	-6.09294
	0.411667	-0.00624535	0	20.4162	-0.300435	-0.375773	40.415	0.299905	-11.5579	60.415	-0.600424	1.81979	80.415	0.599894	-15.5023	100.582	-0.300473	5.07834	120.582	0.299733	-2.54858	140.582	-0.60029	5.42891	160.582	0.599989	-6.09098
	0.413333	-0.0062072	0	20.4178	-0.300244	-0.376924	40.4167	0.299962	-11.5563	60.4167	-0.600214	1.81795	80.4167	0.599741	-15.4999	100.583	-0.300378	5.07705	120.583	0.299962	-2.54716	140.583	-0.6005	5.42724	160.583	0.599779	-6.08901
	0.415	-0.00609274	0	20.4195	-0.300397	-0.378075	40.4183	0.299733	-11.5548	60.4184	-0.600309	1.81611	80.4184	0.599874	-15.4976	100.585	-0.300397	5.07577	120.585	0.299848	-2.54575	140.585	-0.600366	5.42556	160.585	0.59976	-6.08705
	0.416667	-0.0062072	0	20.4212	-0.30053	-0.379222	40.42	0.299924	-11.5533	60.42	-0.600405	1.81427	80.42	0.599989	-15.4953	100.587	-0.300378	5.07449	120.587	0.299829	-2.54434	140.587	-0.600366	5.4239	160.587	0.599836	-6.08508
	0.418333	-0.00618812	0	20.4228	-0.300492	-0.380371	40.4217	0.299848	-11.5518	60.4217	-0.600214	1.81243	80.4217	0.599855	-15.493	100.588	-0.30053	5.07321	120.588	0.299867	-2.54293	140.588	-0.600328	5.42224	160.588	0.599779	-6.08311
	0.42	-0.00632166	0	20.4245	-0.300454	-0.381519	40.4233	0.299695	-11.5502	60.4234	-0.600309	1.8106	80.4234	0.599855	-15.4907	100.59	-0.300492	5.07194	120.59	0.299962	-2.54153	140.59	-0.600481	5.42058	160.59	0.599855	-6.08115
	0.421667	-0.00609274	0	20.4262	-0.300454	-0.382664	40.425	0.299943	-11.5487	60.425	-0.600481	1.80877	80.425	0.599932	-15.4883	100.592	-0.300378	5.07066	120.592	0.299848	-2.54013	140.592	-0.60029	5.41893	160.592	0.599703	-6.07919
	0.423333	-0.00622628	0	20.4278	-0.300397	-0.383809	40.4267	0.299867	-11.5472	60.4267	-0.600424	1.80693	80.4267	0.599855	-15.486	100.593	-0.300473	5.0694	120.593	0.299981	-2.53873	140.593	-0.600481	5.41728	160.593	0.599894	-6.07724
	0.425	-0.0062835	0	20.4295	-0.300359	-0.384953	40.4283	0.299886	-11.5457	60.4284	-0.600271	1.8051	80.4284	0.600027	-15.4837	100.595	-0.300378	5.06813	120.595	0.299809	-2.53734	140.595	-0.600557	5.41564	160.595	0.599855	-6.07528
	0.426667	-0.00614997	0	20.4312	-0.30034	-0.386095	40.43	0.299752	-11.5442	60.43	-0.600366	1.80327	80.43	0.599874	-15.4814	100.597	-0.30034	5.06687	120.597	0.300057	-2.53595	140.597	-0.600405	5.41401	160.597	0.599913	-6.07333
	0.428333	-0.00614997	0	20.4328	-0.300435	-0.387238	40.4317	0.299924	-11.5427	60.4317	-0.600443	1.80144	80.4317	0.599913	-15.4791	100.598	-0.300473	5.06561	120.598	0.299943	-2.53457	140.598	-0.600328	5.41238	160.598	0.599932	-6.07137
	0.43	-0.00611182	0	20.4345	-0.300568	-0.388379	40.4333	0.299924	-11.5412	60.4334	-0.600385	1.79961	80.4334	0.599855	-15.4768	100.6	-0.300454	5.06435	120.6	0.299867	-2.53319	140.6	-0.6005	5.41076	160.6	0.599894	-6.06941
	0.431667	-0.00618812	0	20.4362	-0.300492	-0.389518	40.435	0.299886	-11.5397	60.435	-0.600271	1.79779	80.435	0.599894	-15.4745	100.602	-0.300263	5.0631	120.602	0.299905	-2.53182	140.602	-0.600443	5.40914	160.602	0.599855	-6.06745
	0.433333	-0.00616905	0	20.4378	-0.300416	-0.390659	40.4367	0.299848	-11.5382	60.4367	-0.600366	1.79596	80.4367	0.599932	-15.4722	100.603	-0.300282	5.06185	120.603	0.299752	-2.53045	140.603	-0.600385	5.40752	160.603	0.599913	-6.06549
	0.435	-0.00618812	0	20.4395	-0.300359	-0.391796	40.4383	0.299676	-11.5367	60.4384	-0.600385	1.79414	80.4384	0.599932	-15.4699	100.605	-0.30053	5.0606	120.605	0.299905	-2.52908	140.605	-0.600309	5.4059	160.605	0.599836	-6.06354
	0.436667	-0.00632166	0	20.4412	-0.300454	-0.392934	40.44	0.299886	-11.5352	60.44	-0.600347	1.79232	80.44	0.599989	-15.4676	100.607	-0.30032	5.05936	120.607	0.3	-2.52772	140.607	-0.600385	5.40429	160.607	0.599894	-6.06159
	0.438333	-0.00605459	0	20.4428	-0.300301	-0.394072	40.4417	0.299886	-11.5337	60.4417	-0.60029	1.7905	80.4417	0.599836	-15.4653	100.608	-0.300435	5.05812	120.608	0.299905	-2.52636	140.608	-0.600309	5.40268	160.608	0.599798	-6.05964
	0.44	-0.0061309	0	20.4445	-0.300397	-0.395206	40.4433	0.29979	-11.5322	60.4434	-0.600385	1.78868	80.4434	0.599951	-15.463	100.61	-0.30032	5.05688	120.61	0.299962	-2.525	140.61	-0.600385	5.40108	160.61	0.599817	-6.05769
	0.441667	-0.00618812	0	20.4462	-0.300378	-0.396342	40.445	0.299829	-11.5307	60.445	-0.600347	1.78686	80.445	0.599951	-15.4607	100.612	-0.300359	5.05564	120.612	0.299829	-2.52365	140.612	-0.600443	5.39949	160.612	0.599855	-6.05575
	0.443333	-0.00614997	0	20.4478	-0.300301	-0.397478	40.4467	0.299943	-11.5292	60.4467	-0.600443	1.78504	80.4467	0.599932	-15.4585	100.613	-0.300397	5.0544	120.613	0.299943	-2.52231	140.613	-0.60029	5.3979	160.613	0.599932	-6.0538
	0.445	-0.00618812	0	20.4495	-0.300397	-0.398611	40.4483	0.299733	-11.5277	60.4484	-0.600252	1.78323	80.4484	0.600027	-15.4562	100.615	-0.30032	5.05317	120.615	0.299771	-2.52097	140.615	-0.600462	5.39631	160.615	0.599913	-6.05185
	0.446667	-0.00614997	0	20.4512	-0.300282	-0.399745	40.45	0.299905	-11.5263	60.45	-0.600385	1.78141	80.45	0.599836	-15.4539	100.617	-0.300359	5.05195	120.617	0.299752	-2.51963	140.617	-0.600443	5.39472	160.617	0.599855	-6.0499
	0.448333	-0.00601644	0	20.4528	-0.300244	-0.400878	40.4517	0.299905	-11.5248	60.4517	-0.600309	1.7796	80.4517	0.599703	-15.4516	100.618	-0.300359	5.05072	120.618	0.299848	-2.51829	140.618	-0.600328	5.39314	160.618	0.599874	-6.04795
	0.45	-0.00607367	0	20.4545	-0.300511	-0.40201	40.4533	0.299905	-11.5233	60.4534	-0.600309	1.77779	80.4534	0.599836	-15.4493	100.62	-0.300511	5.0495	120.62	0.29979	-2.51696	140.62	-0.600385	5.39155	160.62	0.600027	-6.04601
	0.451667	-0.00618812	0	20.4562	-0.300454	-0.403142	40.455	0.299867	-11.5218	60.455	-0.600424	1.77598	80.455	0.599874	-15.447	100.622	-0.300263	5.04828	120.622	0.299829	-2.51563	140.622	-0.600309	5.38997	160.622	0.60018	-6.04408
	0.453333	-0.00611182	0	20.4578	-0.300416	-0.404272	40.4567	0.299981	-11.5203	60.4567	-0.600462	1.77417	80.4567	0.599855	-15.4448	100.623	-0.30034	5.04707	120.623	0.299886	-2.51431	140.623	-0.600443	5.3884	160.623	0.599817	-6.04214
	0.455	-0.00605459	0	20.4595	-0.300378	-0.405402	40.4583	0.299848	-11.5189	60.4584	-0.600462	1.77236	80.4584	0.59997	-15.4425	100.625	-0.300378	5.04585	120.625	0.299809	-2.51299	140.625	-0.600347	5.38683	160.625	0.599836	-6.0402
	0.456667	-0.00611182	0	20.4612	-0.300416	-0.406532	40.46	0.299752	-11.5174	60.46	-0.600328	1.77055	80.46	0.599932	-15.4402	100.627	-0.30034	5.04464	120.627	0.299771	-2.51167	140.627	-0.600233	5.38526	160.627	0.599932	-6.03827
	0.458333	-0.00605459	0	20.4628	-0.300454	-0.40766	40.4617	0.299886	-11.5159	60.4617	-0.600462	1.76874	80.4617	0.59997	-15.4379	100.628	-0.300359	5.04343	120.628	0.299809	-2.51036	140.628	-0.600405	5.38369	160.628	0.600027	-6.03633
	0.46	-0.00614997	0	20.4645	-0.300435	-0.408788	40.4633	0.299809	-11.5145	60.4634	-0.600443	1.76694	80.4634	0.599855	-15.4357	100.63	-0.300416	5.04223	120.63	0.299886	-2.50905	140.63	-0.600462	5.38213	160.63	0.599741	-6.03439
	0.461667	-0.00603552	0	20.4662	-0.300359	-0.409916	40.465	0.299905	-11.513	60.465	-0.600252	1.76513	80.465	0.600103	-15.4334	100.632	-0.300397	5.04103	120.632	0.299867	-2.50775	140.632	-0.600233	5.38056	160.632	0.600046	-6.03245
	0.463333	-0.0062835	0	20.4678	-0.300435	-0.411041	40.4667	0.299924	-11.5115	60.4667	-0.600214	1.76333	80.4667	0.599836	-15.4311	100.633	-0.300435	5.03983	120.633	0.299867	-2.50645	140.633	-0.600347	5.379	160.633	0.599798	-6.03052
	0.465	-0.00622628	0	20.4695	-0.300492	-0.412167	40.4683	0.299886	-11.5101	60.4684	-0.600443	1.76152	80.4684	0.599779	-15.4289	100.635	-0.300435	5.03863	120.635	0.299905	-2.50515	140.635	-0.600328	5.37744	160.635	0.59976	-6.02859
	0.466667	-0.00607367	0	20.4712	-0.300397	-0.413294	40.47	0.299695	-11.5086	60.47	-0.60029	1.75972	80.47	0.599798	-15.4266	100.637	-0.30032	5.03744	120.637	0.299886	-2.50385	140.637	-0.600347	5.37588	160.637	0.599894	-6.02667
	0.468333	-0.00603552	0	20.4728	-0.300263	-0.414417	40.4717	0.300019	-11.5071	60.4717	-0.600195	1.75792	80.4717	0.599855	-15.4244	100.638	-0.300359	5.03625	120.638	0.29979	-2.50256	140.638	-0.600481	5.37433	160.638	0.599779	-6.02474
	0.47	-0.00624535	0	20.4745	-0.300301	-0.415541	40.4733	0.29979	-11.5057	60.4734	-0.600366	1.75612	80.4734	0.599779	-15.4221	100.64	-0.30053	5.03506	120.64	0.299867	-2.50128	140.64	-0.600405	5.37278	160.64	0.599894	-6.02281
	0.471667	-0.00626443	0	20.4762	-0.300416	-0.416665	40.475	0.299752	-11.5042	60.475	-0.600347	1.75431	80.475	0.599722	-15.4199	100.642	-0.300454	5.03387	120.642	0.299848	-2.49999	140.642	-0.6005	5.37124	160.642	0.599703	-6.02089
	0.473333	-0.00624535	0	20.4778	-0.300473	-0.417787	40.4767	0.299962	-11.5028	60.4767	-0.600214	1.75252	80.4767	0.599932	-15.4176	100.643	-0.300454	5.03269	120.643	0.299733	-2.49871	140.643	-0.600176	5.36969	160.643	0.599817	-6.01896
	0.475	-0.00605459	0	20.4795	-0.300435	-0.418909	40.4783	0.299809	-11.5013	60.4784	-0.600385	1.75072	80.4784	0.599855	-15.4153	100.645	-0.300435	5.03151	120.645	0.299848	-2.49744	140.645	-0.600462	5.36815	160.645	0.599836	-6.01703
	0.476667	-0.00630258	0	20.4812	-0.300416	-0.42003	40.48	0.299962	-11.4999	60.48	-0.600347	1.74892	80.48	0.600046	-15.4131	100.647	-0.300359	5.03033	120.647	0.299829	-2.49616	140.647	-0.600233	5.3666	160.647	0.599836	-6.0151
	0.478333	-0.00614997	0	20.4828	-0.300263	-0.42115	40.4817	0.299867	-11.4984	60.4817	-0.600271	1.74712	80.4817	0.599951	-15.4109	100.648	-0.300473	5.02916	120.648	0.299809	-2.49489	140.648	-0.600405	5.36506	160.648	0.600103	-6.01319
	0.48	-0.00616905	0	20.4845	-0.300359	-0.422271	40.4833	0.299809	-11.497	60.4834	-0.600328	1.74533	80.4834	0.599932	-15.4086	100.65	-0.300435	5.02798	120.65	0.299924	-2.49362	140.65	-0.600233	5.36352	160.65	0.59976	-6.01127
	0.481667	-0.00603552	0	20.4862	-0.300511	-0.42339	40.485	0.299962	-11.4955	60.485	-0.600385	1.74353	80.485	0.59997	-15.4064	100.652	-0.300397	5.02681	120.652	0.299695	-2.49236	140.652	-0.60029	5.36198	160.652	0.599741	-6.00935
	0.483333	-0.00624535	0	20.4878	-0.300473	-0.424509	40.4867	0.299771	-11.4941	60.4867	-0.600424	1.74174	80.4867	0.59997	-15.4041	100.653	-0.300416	5.02565	120.653	0.299886	-2.4911	140.653	-0.600347	5.36045	160.653	0.599874	-6.00743
	0.485	-0.0062072	0	20.4895	-0.300397	-0.425628	40.4883	0.29979	-11.4926	60.4884	-0.600328	1.73994	80.4884	0.599855	-15.4019	100.655	-0.300416	5.02448	120.655	0.300019	-2.48984	140.655	-0.600405	5.35891	160.655	0.599894	-6.00552
	0.486667	-0.00626443	0	20.4912	-0.300397	-0.426744	40.49	0.299752	-11.4912	60.49	-0.600366	1.73815	80.49	0.599722	-15.3996	100.657	-0.300435	5.02332	120.657	0.299829	-2.48859	140.657	-0.600271	5.35738	160.657	0.600008	-6.00359
	0.488333	-0.00601644	0	20.4928	-0.30053	-0.427862	40.4917	0.299867	-11.4897	60.4917	-0.600347	1.73636	80.4917	0.599836	-15.3974	100.658	-0.300454	5.02215	120.658	0.299943	-2.48734	140.658	-0.600424	5.35585	160.658	0.599894	-6.00167
	0.49	-0.00611182	0	20.4945	-0.300359	-0.42898	40.4933	0.299829	-11.4883	60.4934	-0.600405	1.73456	80.4934	0.599874	-15.3952	100.66	-0.300416	5.021	120.66	0.299771	-2.48609	140.66	-0.600347	5.35432	160.66	0.599874	-5.99975
	0.491667	-0.00622628	0	20.4962	-0.30032	-0.430095	40.495	0.299752	-11.4869	60.495	-0.600347	1.73278	80.495	0.59997	-15.3929	100.662	-0.30053	5.01984	120.662	0.299867	-2.48485	140.662	-0.600328	5.35279	160.662	0.599951	-5.99784
	0.493333	-0.00616905	0	20.4978	-0.300378	-0.431212	40.4967	0.299924	-11.4854	60.4967	-0.600252	1.73098	80.4967	0.59997	-15.3907	100.663	-0.300397	5.01869	120.663	0.299886	-2.4836	140.663	-0.60029	5.35127	160.663	0.599817	-5.99593
	0.495	-0.00634073	0	20.4995	-0.300397	-0.432328	40.4983	0.299829	-11.484	60.4984	-0.600443	1.72919	80.4984	0.599874	-15.3885	100.665	-0.300378	5.01754	120.665	0.299905	-2.48237	140.665	-0.600462	5.34975	160.665	0.59976	-5.99402
	0.496667	-0.00603552	0	20.5012	-0.300492	-0.433441	40.5	0.299809	-11.4826	60.5	-0.600405	1.72741	80.5	0.59997	-15.3863	100.667	-0.300397	5.01639	120.667	0.299733	-2.48113	140.667	-0.600328	5.34823	160.667	0.600008	-5.99211
	0.498333	-0.00626443	0	20.5028	-0.300435	-0.434556	40.5017	0.300019	-11.4811	60.5017	-0.600443	1.72562	80.5017	0.599855	-15.384	100.668	-0.300282	5.01524	120.668	0.299752	-2.4799	140.668	-0.600481	5.34671	160.668	0.599894	-5.9902
	0.5	-0.00614997	0	20.5045	-0.300378	-0.43567	40.5033	0.299809	-11.4797	60.5034	-0.600462	1.72383	80.5034	0.599874	-15.3818	100.67	-0.30034	5.01409	120.67	0.299981	-2.47867	140.67	-0.600576	5.3452	160.67	0.599665	-5.98828
	0.501667	-0.00622628	0	20.5062	-0.30034	-0.436782	40.505	0.299867	-11.4783	60.505	-0.600252	1.72204	80.505	0.599932	-15.3796	100.672	-0.300359	5.01295	120.672	0.299867	-2.47744	140.672	-0.600462	5.34369	160.672	0.599932	-5.98637
	0.503333	-0.00609274	0	20.5078	-0.300359	-0.437896	40.5067	0.300019	-11.4768	60.5067	-0.600366	1.72025	80.5067	0.59976	-15.3774	100.673	-0.30032	5.01181	120.673	0.299943	-2.47622	140.673	-0.600557	5.34217	160.673	0.599951	-5.98446
	0.505	-0.0062835	0	20.5095	-0.300588	-0.439007	40.5083	0.299848	-11.4754	60.5084	-0.600481	1.71847	80.5084	0.599874	-15.3751	100.675	-0.30034	5.01068	120.675	0.299924	-2.475	140.675	-0.600328	5.34066	160.675	0.599836	-5.98255
	0.506667	-0.00630258	0	20.5112	-0.300416	-0.440119	40.51	0.299733	-11.474	60.51	-0.600309	1.71668	80.51	0.599817	-15.3729	100.677	-0.300416	5.00954	120.677	0.299886	-2.47378	140.677	-0.600347	5.33915	160.677	0.599989	-5.98065
	0.508333	-0.00616905	0	20.5128	-0.300435	-0.441231	40.5117	0.299829	-11.4726	60.5117	-0.600424	1.7149	80.5117	0.599855	-15.3707	100.678	-0.300225	5.00841	120.678	0.299848	-2.47257	140.678	-0.600405	5.33764	160.678	0.59997	-5.97875
	0.51	-0.00605459	0	20.5145	-0.300187	-0.442341	40.5133	0.299848	-11.4711	60.5134	-0.600405	1.71311	80.5134	0.599951	-15.3685	100.68	-0.300282	5.00728	120.68	0.299867	-2.47136	140.68	-0.600462	5.33613	160.68	0.599874	-5.97685
	0.511667	-0.00597829	0	20.5162	-0.300359	-0.443452	40.515	0.300019	-11.4697	60.515	-0.600405	1.71133	80.515	0.599855	-15.3663	100.682	-0.300301	5.00615	120.682	0.299752	-2.47015	140.682	-0.600271	5.33463	160.682	0.600027	-5.97495
	0.513333	-0.00616905	0	20.5178	-0.300301	-0.444563	40.5167	0.299962	-11.4683	60.5167	-0.600252	1.70954	80.5167	0.599951	-15.3641	100.683	-0.300359	5.00503	120.683	0.299924	-2.46894	140.683	-0.600233	5.33313	160.683	0.599989	-5.97304
	0.515	-0.00611182	0	20.5195	-0.300454	-0.445672	40.5183	0.29979	-11.4669	60.5184	-0.60029	1.70776	80.5184	0.600008	-15.3618	100.685	-0.300397	5.00391	120.685	0.29979	-2.46774	140.685	-0.600462	5.33163	160.685	0.599951	-5.97114
	0.516667	-0.00618812	0	20.5212	-0.300511	-0.446782	40.52	0.299848	-11.4655	60.52	-0.60029	1.70598	80.52	0.599836	-15.3596	100.687	-0.300549	5.00279	120.687	0.299771	-2.46654	140.687	-0.600405	5.33013	160.687	0.600008	-5.96923
	0.518333	-0.00614997	0	20.5228	-0.30034	-0.447893	40.5217	0.299848	-11.464	60.5217	-0.600424	1.7042	80.5217	0.599836	-15.3574	100.688	-0.300454	5.00167	120.688	0.300057	-2.46534	140.688	-0.600405	5.32863	160.688	0.599874	-5.96733
	0.52	-0.00605459	0	20.5245	-0.300282	-0.449001	40.5233	0.29979	-11.4626	60.5234	-0.600481	1.70242	80.5234	0.599874	-15.3552	100.69	-0.30032	5.00056	120.69	0.299867	-2.46415	140.69	-0.600271	5.32713	160.69	0.600027	-5.96543
	0.521667	-0.00637888	0	20.5262	-0.300397	-0.450112	40.525	0.299867	-11.4612	60.525	-0.600347	1.70063	80.525	0.599894	-15.353	100.692	-0.30034	4.99944	120.692	0.299943	-2.46295	140.692	-0.60029	5.32563	160.692	0.599836	-5.96354
	0.523333	-0.00616905	0	20.5278	-0.300378	-0.45122	40.5267	0.29979	-11.4598	60.5267	-0.60029	1.69885	80.5267	0.599894	-15.3508	100.693	-0.300359	4.99833	120.693	0.299886	-2.46176	140.693	-0.600462	5.32414	160.693	0.599951	-5.96165
	0.525	-0.00618812	0	20.5295	-0.300263	-0.452329	40.5283	0.299829	-11.4584	60.5284	-0.600328	1.69707	80.5284	0.599798	-15.3486	100.695	-0.300492	4.99723	120.695	0.299809	-2.46058	140.695	-0.600424	5.32265	160.695	0.599951	-5.95975
	0.526667	-0.00609274	0	20.5312	-0.300378	-0.453439	40.53	0.299848	-11.457	60.53	-0.600252	1.69529	80.53	0.599913	-15.3464	100.697	-0.30034	4.99612	120.697	0.299829	-2.45939	140.697	-0.600385	5.32116	160.697	0.599836	-5.95786
	0.528333	-0.00609274	0	20.5328	-0.300435	-0.454545	40.5317	0.299867	-11.4556	60.5317	-0.600176	1.69351	80.5317	0.59997	-15.3442	100.698	-0.300511	4.99501	120.698	0.299943	-2.45821	140.698	-0.600405	5.31967	160.698	0.599989	-5.95596
	0.53	-0.00616905	0	20.5345	-0.300397	-0.455654	40.5333	0.299829	-11.4542	60.5334	-0.600366	1.69173	80.5334	0.599779	-15.342	100.7	-0.300454	4.99391	120.7	0.299829	-2.45703	140.7	-0.600309	5.31818	160.7	0.599817	-5.95406
	0.531667	-0.00630258	0	20.5362	-0.30053	-0.456762	40.535	0.299829	-11.4528	60.535	-0.600328	1.68995	80.535	0.599798	-15.3398	100.702	-0.300454	4.99282	120.702	0.299829	-2.45586	140.702	-0.600366	5.3167	160.702	0.600008	-5.95217
	0.533333	-0.00603552	0	20.5378	-0.300282	-0.457867	40.5367	0.299771	-11.4513	60.5367	-0.600385	1.68818	80.5367	0.599855	-15.3377	100.703	-0.300416	4.99172	120.703	0.299829	-2.45468	140.703	-0.600309	5.31521	160.703	0.599836	-5.95028
	0.535	-0.00622628	0	20.5395	-0.300359	-0.458974	40.5383	0.299829	-11.4499	60.5384	-0.600347	1.6864	80.5384	0.599836	-15.3355	100.705	-0.300378	4.99063	120.705	0.299771	-2.45351	140.705	-0.600424	5.31372	160.705	0.599836	-5.94839
	0.536667	-0.00626443	0	20.5412	-0.300359	-0.460081	40.54	0.299886	-11.4485	60.54	-0.600252	1.68462	80.54	0.59997	-15.3333	100.707	-0.300454	4.98954	120.707	0.299771	-2.45234	140.707	-0.600405	5.31224	160.707	0.600008	-5.9465
	0.538333	-0.00616905	0	20.5428	-0.300454	-0.461185	40.5417	0.3	-11.4471	60.5417	-0.60029	1.68285	80.5417	0.599894	-15.3311	100.708	-0.300492	4.98845	120.708	0.299848	-2.45117	140.708	-0.600538	5.31076	160.708	0.599913	-5.94461
	0.54	-0.00611182	0	20.5445	-0.300244	-0.462291	40.5433	0.299829	-11.4457	60.5434	-0.600176	1.68107	80.5434	0.600008	-15.3289	100.71	-0.300378	4.98736	120.71	0.299867	-2.44971	140.71	-0.60029	5.30929	160.71	0.599874	-5.94273
	0.541667	-0.00622628	0	20.5462	-0.300416	-0.463397	40.545	0.299771	-11.4443	60.545	-0.600309	1.67929	80.545	0.599741	-15.3267	100.712	-0.300473	4.98627	120.712	0.299943	-2.44856	140.712	-0.600252	5.30781	160.712	0.599836	-5.94084
	0.543333	-0.00635981	0	20.5478	-0.30034	-0.464501	40.5467	0.29979	-11.4429	60.5467	-0.600366	1.67752	80.5467	0.600122	-15.3245	100.713	-0.300454	4.98519	120.714	0.299886	-2.4474	140.713	-0.600252	5.30634	160.713	0.599874	-5.93895
	0.545	-0.00614997	0	20.5495	-0.300416	-0.465607	40.5483	0.299848	-11.4415	60.5484	-0.600176	1.67574	80.5484	0.599798	-15.3223	100.715	-0.300416	4.98411	120.715	0.299752	-2.44624	140.715	-0.600443	5.30486	160.715	0.599932	-5.93707
	0.546667	-0.00614997	0	20.5512	-0.300511	-0.466711	40.55	0.299867	-11.4401	60.55	-0.600271	1.67397	80.55	0.599951	-15.3202	100.717	-0.300454	4.98303	120.717	0.299924	-2.44509	140.717	-0.600481	5.30339	160.717	0.599798	-5.93519
	0.548333	-0.00605459	0	20.5528	-0.300492	-0.467816	40.5517	0.299829	-11.4387	60.5517	-0.6005	1.6722	80.5517	0.59997	-15.318	100.718	-0.30053	4.98196	120.719	0.300038	-2.44394	140.718	-0.600366	5.30192	160.718	0.59976	-5.93331
	0.55	-0.00599736	0	20.5545	-0.300378	-0.468921	40.5533	0.299848	-11.4374	60.5534	-0.600233	1.67042	80.5534	0.599817	-15.3158	100.72	-0.30053	4.98088	120.72	0.299771	-2.44279	140.72	-0.600405	5.30045	160.72	0.600027	-5.93144
	0.551667	-0.00637888	0	20.5562	-0.300301	-0.470024	40.555	0.299809	-11.436	60.555	-0.600385	1.66865	80.555	0.599836	-15.3136	100.722	-0.300454	4.97981	120.722	0.300038	-2.44164	140.722	-0.600271	5.29898	160.722	0.599855	-5.92957
	0.553333	-0.00616905	0	20.5578	-0.300397	-0.471127	40.5567	0.3	-11.4346	60.5567	-0.6005	1.66688	80.5567	0.599894	-15.3114	100.723	-0.300492	4.97874	120.724	0.299943	-2.4405	140.723	-0.600309	5.29751	160.723	0.59997	-5.9277
	0.555	-0.00601644	0	20.5595	-0.30032	-0.472232	40.5583	0.299809	-11.4332	60.5584	-0.600443	1.66511	80.5584	0.599874	-15.3093	100.725	-0.300378	4.97768	120.725	0.29979	-2.43936	140.725	-0.600405	5.29605	160.725	0.59997	-5.92583
	0.556667	-0.0061309	0	20.5612	-0.300568	-0.473333	40.56	0.299848	-11.4318	60.56	-0.6005	1.66334	80.56	0.599779	-15.3071	100.727	-0.300416	4.97661	120.727	0.299924	-2.43822	140.727	-0.600347	5.29459	160.727	0.599951	-5.92395
	0.558333	-0.00624535	0	20.5628	-0.300435	-0.474436	40.5617	0.299829	-11.4304	60.5617	-0.600481	1.66157	80.5617	0.599989	-15.3049	100.728	-0.30053	4.97555	120.729	0.299943	-2.43708	140.728	-0.600309	5.29313	160.728	0.599874	-5.92208
	0.56	-0.0061309	0	20.5645	-0.300473	-0.475538	40.5633	0.299962	-11.429	60.5634	-0.60029	1.6598	80.5634	0.599684	-15.3027	100.73	-0.300397	4.97449	120.73	0.299848	-2.43594	140.73	-0.600366	5.29166	160.73	0.599874	-5.92021
	0.561667	-0.0062072	0	20.5662	-0.300568	-0.476638	40.565	0.299943	-11.4276	60.565	-0.600328	1.65804	80.565	0.599874	-15.3006	100.732	-0.300359	4.97343	120.732	0.299771	-2.43481	140.732	-0.600385	5.2902	160.732	0.599836	-5.91835
	0.563333	-0.00603552	0	20.5678	-0.300416	-0.47774	40.5667	0.29979	-11.4262	60.5667	-0.600309	1.65627	80.5667	0.600122	-15.2984	100.733	-0.300397	4.97238	120.734	0.299867	-2.43367	140.733	-0.60029	5.28874	160.733	0.599913	-5.91649
	0.565	-0.00624535	0	20.5695	-0.300378	-0.478841	40.5683	0.299981	-11.4248	60.5684	-0.600538	1.6545	80.5684	0.599798	-15.2962	100.735	-0.300359	4.97133	120.735	0.299867	-2.43254	140.735	-0.600309	5.28728	160.735	0.599855	-5.91463
	0.566667	-0.00635981	0	20.5712	-0.300549	-0.47994	40.57	0.299771	-11.4235	60.57	-0.600347	1.65274	80.57	0.600027	-15.2941	100.737	-0.300301	4.97027	120.737	0.300019	-2.43141	140.737	-0.600328	5.28582	160.737	0.599932	-5.91277
	0.568333	-0.00614997	0	20.5728	-0.300397	-0.481041	40.5717	0.299867	-11.4221	60.5717	-0.600443	1.65097	80.5717	0.599989	-15.2919	100.738	-0.300454	4.96923	120.739	0.299809	-2.43029	140.738	-0.600385	5.28437	160.738	0.599779	-5.91091
	0.57	-0.00603552	0	20.5745	-0.300378	-0.48214	40.5733	0.299848	-11.4207	60.5734	-0.600462	1.6492	80.5734	0.599894	-15.2897	100.74	-0.300435	4.96818	120.74	0.29979	-2.42916	140.74	-0.600328	5.28291	160.74	0.59997	-5.90906
	0.571667	-0.00603552	0	20.5762	-0.300378	-0.483239	40.575	0.299829	-11.4193	60.575	-0.600405	1.64744	80.575	0.59976	-15.2876	100.742	-0.300397	4.96713	120.742	0.29979	-2.42804	140.742	-0.600481	5.28146	160.742	0.599894	-5.9072
	0.573333	-0.00607367	0	20.5778	-0.300244	-0.484339	40.5767	0.299962	-11.4179	60.5767	-0.600328	1.64567	80.5767	0.599741	-15.2854	100.743	-0.300282	4.96609	120.744	0.299829	-2.42692	140.743	-0.600443	5.28001	160.743	0.599932	-5.90534
	0.575	-0.00622628	0	20.5795	-0.30034	-0.485437	40.5783	0.299962	-11.4165	60.5784	-0.600214	1.6439	80.5784	0.599894	-15.2833	100.745	-0.300263	4.96505	120.745	0.299924	-2.4258	140.745	-0.600405	5.27855	160.745	0.599951	-5.90348
	0.576667	-0.0061309	0	20.5812	-0.300492	-0.486536	40.58	0.299752	-11.4152	60.58	-0.600309	1.64214	80.58	0.599836	-15.2811	100.747	-0.300244	4.96402	120.747	0.3	-2.42468	140.747	-0.600385	5.2771	160.747	0.599894	-5.90163
	0.578333	-0.00588291	0	20.5828	-0.300397	-0.487635	40.5817	0.299676	-11.4138	60.5817	-0.600424	1.64037	80.5817	0.599932	-15.2789	100.748	-0.30034	4.96298	120.749	0.299848	-2.42356	140.748	-0.600405	5.27566	160.748	0.599913	-5.89978
	0.58	-0.0061309	0	20.5845	-0.300301	-0.488732	40.5833	0.299943	-11.4124	60.5834	-0.600347	1.63861	80.5834	0.599932	-15.2768	100.75	-0.300359	4.96194	120.75	0.299924	-2.42245	140.75	-0.600309	5.27421	160.75	0.599855	-5.89793
	0.581667	-0.00622628	0	20.5862	-0.300397	-0.48983	40.585	0.299962	-11.411	60.585	-0.600309	1.63684	80.585	0.600008	-15.2746	100.752	-0.300568	4.96091	120.752	0.29979	-2.42134	140.752	-0.600443	5.27277	160.752	0.599836	-5.89608
	0.583333	-0.0062072	0	20.5878	-0.300359	-0.490929	40.5867	0.299905	-11.4096	60.5867	-0.600328	1.63508	80.5867	0.600027	-15.2725	100.753	-0.300416	4.95988	120.754	0.299714	-2.42022	140.753	-0.600443	5.27133	160.753	0.599855	-5.89423
	0.585	-0.00603552	0	20.5895	-0.30053	-0.492025	40.5883	0.299886	-11.4083	60.5884	-0.600176	1.63332	80.5884	0.599913	-15.2703	100.755	-0.300397	4.95885	120.755	0.300134	-2.41912	140.755	-0.600366	5.26989	160.755	0.599817	-5.89238
	0.586667	-0.0062072	0	20.5912	-0.300473	-0.493124	40.59	0.299771	-11.4069	60.59	-0.600252	1.63155	80.59	0.599817	-15.2682	100.757	-0.300511	4.95783	120.757	0.299867	-2.41801	140.757	-0.600385	5.26845	160.757	0.599836	-5.89053
	0.588333	-0.00635981	0	20.5928	-0.300492	-0.494222	40.5917	0.299867	-11.4055	60.5917	-0.600309	1.62979	80.5917	0.599894	-15.266	100.758	-0.300397	4.95681	120.759	0.299829	-2.4169	140.758	-0.600252	5.26701	160.758	0.599894	-5.88868
	0.59	-0.0062072	0	20.5945	-0.300397	-0.495319	40.5933	0.299981	-11.4042	60.5934	-0.600366	1.62803	80.5934	0.599951	-15.2639	100.76	-0.300359	4.95579	120.76	0.299905	-2.4158	140.76	-0.600405	5.26557	160.76	0.600084	-5.88684
	0.591667	-0.00607367	0	20.5962	-0.300511	-0.496417	40.595	0.299848	-11.4028	60.595	-0.600424	1.62627	80.595	0.599798	-15.2617	100.762	-0.30034	4.95477	120.762	0.299829	-2.41469	140.762	-0.600462	5.26413	160.762	0.599855	-5.885
	0.593333	-0.00601644	0	20.5978	-0.300397	-0.497514	40.5967	0.299848	-11.4014	60.5967	-0.600405	1.62451	80.5967	0.599817	-15.2596	100.763	-0.300378	4.95375	120.764	0.299809	-2.41359	140.763	-0.600271	5.2627	160.763	0.599894	-5.88315
	0.595	-0.00626443	0	20.5995	-0.300397	-0.498611	40.5983	0.299829	-11.4	60.5984	-0.600252	1.62275	80.5984	0.599798	-15.2575	100.765	-0.300607	4.95273	120.765	0.299752	-2.41249	140.765	-0.600385	5.26127	160.765	0.599989	-5.88132
	0.596667	-0.0061309	0	20.6012	-0.300397	-0.49971	40.6	0.299809	-11.3987	60.6	-0.600405	1.62099	80.6	0.599855	-15.2553	100.767	-0.30034	4.95172	120.767	0.299905	-2.41139	140.767	-0.600405	5.25984	160.767	0.599951	-5.87948
	0.598333	-0.00599736	0	20.6028	-0.300588	-0.500805	40.6017	0.299829	-11.3973	60.6017	-0.600214	1.61923	80.6017	0.599951	-15.2532	100.768	-0.300511	4.95071	120.769	0.299924	-2.41029	140.768	-0.600271	5.25841	160.768	0.599817	-5.87763
	0.6	-0.0061309	0	20.6045	-0.300397	-0.501902	40.6033	0.299809	-11.3959	60.6034	-0.600214	1.61747	80.6034	0.599989	-15.251	100.77	-0.300263	4.9497	120.77	0.299886	-2.4092	140.77	-0.600405	5.25698	160.77	0.599913	-5.87579
	0.601667	-0.00626443	0	20.6062	-0.300454	-0.503	40.605	0.299943	-11.3946	60.605	-0.600328	1.61571	80.605	0.59997	-15.2489	100.772	-0.300473	4.9487	120.772	0.299905	-2.4081	140.772	-0.60029	5.25555	160.772	0.599836	-5.87396
	0.603333	-0.00611182	0	20.6078	-0.300454	-0.504095	40.6067	0.299809	-11.3932	60.6067	-0.600481	1.61396	80.6067	0.599817	-15.2468	100.773	-0.300416	4.94769	120.774	0.299962	-2.40701	140.773	-0.600405	5.25411	160.773	0.599836	-5.87212
	0.605	-0.00614997	0	20.6095	-0.300416	-0.505192	40.6083	0.299771	-11.3918	60.6084	-0.600366	1.6122	80.6084	0.599932	-15.2446	100.775	-0.300473	4.94669	120.775	0.299886	-2.40592	140.775	-0.600385	5.25268	160.775	0.599836	-5.87029
	0.606667	-0.0061309	0	20.6112	-0.300206	-0.506289	40.61	0.299905	-11.3905	60.61	-0.600309	1.61044	80.61	0.599951	-15.2425	100.777	-0.30034	4.94569	120.777	0.299829	-2.40482	140.777	-0.600271	5.25126	160.777	0.599913	-5.86846
	0.608333	-0.00624535	0	20.6128	-0.300378	-0.507384	40.6117	0.299809	-11.3891	60.6117	-0.600309	1.60868	80.6117	0.599913	-15.2404	100.778	-0.300187	4.94469	120.779	0.299905	-2.40373	140.778	-0.600405	5.24983	160.778	0.599874	-5.86663
	0.61	-0.00616905	0	20.6145	-0.300301	-0.508481	40.6133	0.299886	-11.3877	60.6134	-0.600271	1.60692	80.6134	0.599798	-15.2382	100.78	-0.300473	4.94369	120.78	0.299752	-2.40264	140.78	-0.600405	5.24841	160.78	0.599703	-5.8648
	0.611667	-0.0062072	0	20.6162	-0.30034	-0.509577	40.615	0.299848	-11.3864	60.615	-0.600328	1.60517	80.615	0.59976	-15.2361	100.782	-0.300454	4.9427	120.782	0.299809	-2.40156	140.782	-0.600347	5.24699	160.782	0.599722	-5.86297
	0.613333	-0.00607367	0	20.6178	-0.300435	-0.510673	40.6167	0.299809	-11.385	60.6167	-0.600481	1.60341	80.6167	0.59976	-15.234	100.783	-0.300416	4.94171	120.784	0.299867	-2.40047	140.783	-0.600519	5.24556	160.783	0.599817	-5.86114
	0.615	-0.0061309	0	20.6195	-0.300378	-0.51177	40.6183	0.299848	-11.3836	60.6184	-0.600366	1.60166	80.6184	0.599894	-15.2319	100.785	-0.300473	4.94072	120.785	0.299733	-2.39939	140.785	-0.600347	5.24414	160.785	0.600065	-5.85931
	0.616667	-0.00641704	0	20.6212	-0.300187	-0.512865	40.62	0.299924	-11.3823	60.62	-0.600309	1.5999	80.62	0.599894	-15.2297	100.787	-0.300492	4.93973	120.787	0.299943	-2.39831	140.787	-0.600366	5.24271	160.787	0.600008	-5.85748
	0.618333	-0.0061309	0	20.6228	-0.30032	-0.513961	40.6217	0.299924	-11.3809	60.6217	-0.600405	1.59815	80.6217	0.599894	-15.2276	100.788	-0.300416	4.93874	120.789	0.299848	-2.39722	140.788	-0.600347	5.24128	160.788	0.599855	-5.85566
	0.62	-0.0061309	0	20.6245	-0.30032	-0.515058	40.6233	0.300038	-11.3796	60.6234	-0.600366	1.59639	80.6234	0.599741	-15.2255	100.79	-0.300454	4.93776	120.79	0.299752	-2.39614	140.79	-0.600462	5.23986	160.79	0.600027	-5.85384
	0.621667	-0.00607367	0	20.6262	-0.300378	-0.516152	40.625	0.299905	-11.3782	60.625	-0.600424	1.59464	80.625	0.599779	-15.2234	100.792	-0.300473	4.93677	120.792	0.299848	-2.39506	140.792	-0.600481	5.23844	160.792	0.599855	-5.85201
	0.623333	-0.0061309	0	20.6278	-0.300607	-0.517248	40.6267	0.299905	-11.3768	60.6267	-0.600347	1.59289	80.6267	0.599836	-15.2213	100.793	-0.300263	4.93579	120.794	0.299905	-2.39399	140.793	-0.600309	5.23702	160.793	0.599913	-5.85019
	0.625	-0.0062072	0	20.6295	-0.300435	-0.518344	40.6283	0.299752	-11.3755	60.6284	-0.600328	1.59113	80.6284	0.599779	-15.2191	100.795	-0.300435	4.93481	120.795	0.299905	-2.39291	140.795	-0.600424	5.23561	160.795	0.599951	-5.84837
	0.626667	-0.00618812	0	20.6312	-0.300397	-0.519438	40.63	0.300038	-11.3741	60.63	-0.600347	1.58939	80.63	0.599913	-15.217	100.797	-0.300397	4.93383	120.797	0.299943	-2.39183	140.797	-0.600271	5.23419	160.797	0.599932	-5.84654
	0.628333	-0.00609274	0	20.6328	-0.300301	-0.520533	40.6317	0.299848	-11.3728	60.6317	-0.600462	1.58763	80.6317	0.600027	-15.2149	100.798	-0.300492	4.93286	120.799	0.299733	-2.39076	140.798	-0.600309	5.23277	160.798	0.599874	-5.84472
	0.63	-0.00643611	0	20.6345	-0.300416	-0.521628	40.6333	0.299848	-11.3714	60.6334	-0.60029	1.58588	80.6334	0.599913	-15.2128	100.8	-0.300397	4.93188	120.8	0.299714	-2.38968	140.8	-0.600347	5.23135	160.8	0.599913	-5.8429
	0.631667	-0.0061309	0	20.6362	-0.300301	-0.522722	40.635	0.299867	-11.3701	60.635	-0.60029	1.58413	80.635	0.600065	-15.2107	100.802	-0.300397	4.93091	120.802	0.299924	-2.38861	140.802	-0.600443	5.22993	160.802	0.599989	-5.84108
	0.633333	-0.00603552	0	20.6378	-0.300511	-0.523816	40.6367	0.299886	-11.3687	60.6367	-0.600424	1.58238	80.6367	0.599836	-15.2086	100.803	-0.300397	4.92994	120.804	0.29979	-2.38754	140.803	-0.600328	5.22851	160.803	0.600008	-5.83927
	0.635	-0.00622628	0	20.6395	-0.300397	-0.524909	40.6383	0.29979	-11.3673	60.6384	-0.600309	1.58063	80.6384	0.599913	-15.2065	100.805	-0.300378	4.92897	120.805	0.300038	-2.38647	140.805	-0.600328	5.2271	160.805	0.599874	-5.83746
	0.636667	-0.00624535	0	20.6412	-0.300454	-0.526002	40.64	0.299924	-11.366	60.64	-0.600366	1.57889	80.64	0.599817	-15.2043	100.807	-0.300454	4.928	120.807	0.299829	-2.3854	140.807	-0.600405	5.22569	160.807	0.600046	-5.83565
	0.638333	-0.00626443	0	20.6428	-0.30034	-0.527096	40.6417	0.299981	-11.3646	60.6417	-0.600309	1.57714	80.6417	0.599932	-15.2022	100.808	-0.30034	4.92704	120.809	0.299848	-2.38433	140.808	-0.600385	5.22428	160.808	0.599855	-5.83384
	0.64	-0.00616905	0	20.6445	-0.300435	-0.528188	40.6433	0.299886	-11.3633	60.6434	-0.600252	1.57539	80.6434	0.599836	-15.2001	100.81	-0.300454	4.92608	120.81	0.300019	-2.38326	140.81	-0.600252	5.22286	160.81	0.599894	-5.83203
	0.641667	-0.00616905	0	20.6462	-0.300588	-0.529281	40.645	0.299981	-11.3619	60.645	-0.600366	1.57364	80.645	0.599798	-15.198	100.812	-0.300397	4.92512	120.812	0.29979	-2.3822	140.812	-0.600424	5.22145	160.812	0.599798	-5.83022
	0.643333	-0.0062072	0	20.6478	-0.300549	-0.530375	40.6467	0.299924	-11.3606	60.6467	-0.600424	1.57189	80.6467	0.599874	-15.1959	100.813	-0.30032	4.92416	120.814	0.299809	-2.38113	140.813	-0.600385	5.22004	160.813	0.59997	-5.82842
	0.645	-0.0061309	0	20.6495	-0.300416	-0.531466	40.6483	0.299924	-11.3592	60.6484	-0.600405	1.57015	80.6484	0.599855	-15.1938	100.815	-0.300149	4.9232	120.815	0.299848	-2.38007	140.815	-0.600366	5.21863	160.815	0.599874	-5.82661
	0.646667	-0.00616905	0	20.6512	-0.300263	-0.53256	40.65	0.299809	-11.3579	60.65	-0.600252	1.5684	80.65	0.600008	-15.1917	100.817	-0.30032	4.92225	120.817	0.299867	-2.37901	140.817	-0.600424	5.21722	160.817	0.599741	-5.82482
	0.648333	-0.00607367	0	20.6528	-0.300435	-0.533653	40.6517	0.299638	-11.3565	60.6517	-0.600328	1.56666	80.6517	0.599855	-15.1896	100.818	-0.300282	4.92129	120.819	0.299905	-2.37794	140.818	-0.600519	5.21582	160.818	0.599894	-5.82302
	0.65	-0.00626443	0	20.6545	-0.300378	-0.534745	40.6533	0.299581	-11.3552	60.6534	-0.600405	1.56491	80.6534	0.599855	-15.1875	100.82	-0.300397	4.92034	120.82	0.299752	-2.37688	140.82	-0.600347	5.21442	160.82	0.599874	-5.82123
	0.651667	-0.00616905	0	20.6562	-0.300435	-0.535838	40.655	0.299752	-11.3538	60.655	-0.600366	1.56317	80.655	0.59997	-15.1854	100.822	-0.300435	4.91939	120.822	0.299714	-2.37582	140.822	-0.600309	5.21301	160.822	0.599894	-5.81943
	0.653333	-0.00624535	0	20.6578	-0.300511	-0.536931	40.6567	0.299886	-11.3525	60.6567	-0.600405	1.56142	80.6567	0.600008	-15.1833	100.823	-0.300282	4.91844	120.824	0.29979	-2.37476	140.823	-0.600443	5.21161	160.823	0.600008	-5.81764
	0.655	-0.00597829	0	20.6595	-0.300454	-0.538023	40.6583	0.299905	-11.3511	60.6584	-0.600462	1.55968	80.6584	0.599932	-15.1812	100.825	-0.300397	4.91749	120.825	0.299809	-2.3737	140.825	-0.600347	5.21021	160.825	0.599894	-5.81584
	0.656667	-0.00632166	0	20.6612	-0.300416	-0.539116	40.66	0.29979	-11.3498	60.66	-0.600462	1.55794	80.66	0.599798	-15.1791	100.827	-0.300378	4.91655	120.827	0.300115	-2.37265	140.827	-0.600385	5.20881	160.827	0.599874	-5.81405
	0.658333	-0.00601644	0	20.6628	-0.300263	-0.540207	40.6617	0.299905	-11.3484	60.6617	-0.600443	1.55619	80.6617	0.599894	-15.177	100.828	-0.300607	4.91561	120.829	0.299829	-2.37159	140.828	-0.60029	5.20741	160.828	0.599817	-5.81226
	0.66	-0.00616905	0	20.6645	-0.300206	-0.541299	40.6633	0.299809	-11.3471	60.6634	-0.600309	1.55445	80.6634	0.599779	-15.175	100.83	-0.300435	4.91466	120.83	0.299924	-2.37053	140.83	-0.600309	5.20601	160.83	0.599836	-5.81047
	0.661667	-0.00599736	0	20.6662	-0.300473	-0.542392	40.665	0.299943	-11.3457	60.665	-0.600443	1.5527	80.665	0.599855	-15.1729	100.832	-0.300359	4.91372	120.832	0.299809	-2.36948	140.832	-0.600271	5.20461	160.832	0.599951	-5.80868
	0.663333	-0.00632166	0	20.6678	-0.300473	-0.543481	40.6667	0.299943	-11.3444	60.6667	-0.600405	1.55096	80.6667	0.599913	-15.1708	100.833	-0.300435	4.91279	120.834	0.299714	-2.36842	140.833	-0.600405	5.20321	160.833	0.599779	-5.8069
	0.665	-0.00622628	0	20.6695	-0.300397	-0.544573	40.6683	0.29979	-11.343	60.6684	-0.600405	1.54922	80.6684	0.599951	-15.1687	100.835	-0.300416	4.91185	120.835	0.299848	-2.36737	140.835	-0.600366	5.20182	160.835	0.599989	-5.80511
	0.666667	-0.00624535	0	20.6712	-0.300492	-0.545665	40.67	0.299962	-11.3417	60.67	-0.600557	1.54748	80.67	0.599855	-15.1666	100.837	-0.300378	4.91091	120.837	0.299771	-2.36632	140.837	-0.600328	5.20042	160.837	0.599836	-5.80333
	0.668333	-0.00609274	0	20.6728	-0.300282	-0.546753	40.6717	0.299733	-11.3404	60.6717	-0.600252	1.54574	80.6717	0.599836	-15.1645	100.838	-0.300397	4.90998	120.839	0.299981	-2.36527	140.838	-0.600385	5.19903	160.838	0.600046	-5.80154
	0.67	-0.00622628	0	20.6745	-0.300473	-0.547844	40.6733	0.299981	-11.339	60.6734	-0.600271	1.544	80.6734	0.600122	-15.1624	100.84	-0.300378	4.90905	120.84	0.299829	-2.36422	140.84	-0.60029	5.19763	160.84	0.599779	-5.79976
	0.671667	-0.00632166	0	20.6762	-0.300454	-0.548936	40.675	0.299905	-11.3377	60.675	-0.600214	1.54225	80.675	0.599779	-15.1603	100.842	-0.300359	4.90812	120.842	0.299657	-2.36317	140.842	-0.600385	5.19624	160.842	0.599817	-5.79797
	0.673333	-0.0062072	0	20.6778	-0.300359	-0.550025	40.6767	0.299733	-11.3363	60.6767	-0.600424	1.54052	80.6767	0.599874	-15.1583	100.843	-0.300416	4.90719	120.844	0.299848	-2.36212	140.843	-0.600347	5.19484	160.843	0.599894	-5.79619
	0.675	-0.00616905	0	20.6795	-0.300397	-0.551116	40.6783	0.299886	-11.335	60.6784	-0.600366	1.53878	80.6784	0.59997	-15.1562	100.845	-0.300359	4.90627	120.845	0.300096	-2.36107	140.845	-0.600271	5.19345	160.845	0.600027	-5.79441
	0.676667	-0.00635981	0	20.6812	-0.300397	-0.552206	40.68	0.299905	-11.3336	60.68	-0.60029	1.53704	80.68	0.599722	-15.1541	100.847	-0.300416	4.90534	120.847	0.299886	-2.36002	140.847	-0.600519	5.19206	160.847	0.599894	-5.79264
	0.678333	-0.0062072	0	20.6828	-0.300378	-0.553296	40.6817	0.299695	-11.3323	60.6817	-0.600405	1.5353	80.6817	0.599836	-15.152	100.848	-0.30032	4.90442	120.849	0.299829	-2.35898	140.848	-0.600252	5.19067	160.848	0.599951	-5.79086
	0.68	-0.00626443	0	20.6845	-0.300225	-0.554388	40.6833	0.299905	-11.331	60.6834	-0.600385	1.53357	80.6834	0.599951	-15.1499	100.85	-0.300359	4.90349	120.85	0.3	-2.35793	140.85	-0.600462	5.18928	160.85	0.599855	-5.78909
	0.681667	-0.00609274	0	20.6862	-0.300206	-0.555477	40.685	0.299886	-11.3296	60.685	-0.600328	1.53183	80.685	0.599989	-15.1479	100.852	-0.300397	4.90257	120.852	0.299771	-2.35689	140.852	-0.600424	5.18789	160.852	0.599951	-5.78732
	0.683333	-0.00614997	0	20.6878	-0.300416	-0.556567	40.6867	0.299867	-11.3283	60.6867	-0.600347	1.53009	80.6867	0.599817	-15.1458	100.853	-0.300301	4.90166	120.854	0.3	-2.35584	140.853	-0.60029	5.1865	160.853	0.599836	-5.78554
	0.685	-0.00611182	0	20.6895	-0.300492	-0.557659	40.6883	0.299829	-11.3269	60.6884	-0.600366	1.52836	80.6884	0.599951	-15.1437	100.855	-0.300473	4.90074	120.855	0.299886	-2.3548	140.855	-0.600385	5.18511	160.855	0.599779	-5.78377
	0.686667	-0.0062072	0	20.6912	-0.300416	-0.558747	40.69	0.299829	-11.3256	60.69	-0.60029	1.52662	80.69	0.599779	-15.1416	100.857	-0.300282	4.89982	120.857	0.299829	-2.35376	140.857	-0.600309	5.18372	160.857	0.59997	-5.782
	0.688333	-0.00605459	0	20.6928	-0.300359	-0.559838	40.6917	0.299848	-11.3243	60.6917	-0.600252	1.52489	80.6917	0.599951	-15.1396	100.858	-0.300435	4.89891	120.859	0.299981	-2.35271	140.858	-0.60029	5.18233	160.858	0.600046	-5.78023
	0.69	-0.00618812	0	20.6945	-0.300359	-0.560928	40.6933	0.299848	-11.3229	60.6934	-0.60029	1.52315	80.6934	0.600027	-15.1375	100.86	-0.300454	4.898	120.86	0.3	-2.35167	140.86	-0.600424	5.18095	160.86	0.599932	-5.77847
	0.691667	-0.00607367	0	20.6962	-0.300282	-0.562016	40.695	0.299714	-11.3216	60.695	-0.60029	1.52142	80.695	0.599817	-15.1354	100.862	-0.300511	4.89709	120.862	0.299695	-2.35063	140.862	-0.600328	5.17956	160.862	0.599874	-5.77671
	0.693333	-0.00626443	0	20.6978	-0.300435	-0.563106	40.6967	0.299829	-11.3202	60.6967	-0.600424	1.51968	80.6967	0.599741	-15.1334	100.863	-0.30034	4.89617	120.864	0.299848	-2.34959	140.863	-0.600385	5.17818	160.863	0.599798	-5.77494
	0.695	-0.00605459	0	20.6995	-0.300416	-0.564195	40.6983	0.299905	-11.3189	60.6984	-0.6005	1.51795	80.6984	0.599951	-15.1313	100.865	-0.300473	4.89527	120.865	0.299924	-2.34855	140.865	-0.600443	5.1768	160.865	0.600027	-5.77318
	0.696667	-0.0062072	0	20.7012	-0.300397	-0.565283	40.7	0.299733	-11.3176	60.7	-0.60029	1.51622	80.7	0.599913	-15.1292	100.867	-0.300454	4.89436	120.867	0.300019	-2.34751	140.867	-0.600405	5.17542	160.867	0.599798	-5.77142
	0.698333	-0.00626443	0	20.7028	-0.300378	-0.566373	40.7017	0.299924	-11.3162	60.7017	-0.600462	1.51449	80.7017	0.599874	-15.1271	100.868	-0.300416	4.89345	120.869	0.300019	-2.34648	140.868	-0.600424	5.17403	160.868	0.599951	-5.76966
	0.7	-0.00616905	0	20.7045	-0.300282	-0.567461	40.7033	0.299676	-11.3149	60.7034	-0.600424	1.51275	80.7034	0.59976	-15.1251	100.87	-0.300549	4.89255	120.87	0.29979	-2.34544	140.87	-0.600576	5.17265	160.87	0.599913	-5.7679
	0.701667	-0.0061309	0	20.7062	-0.300568	-0.56855	40.705	0.299657	-11.3135	60.705	-0.600347	1.51102	80.705	0.599894	-15.123	100.872	-0.30053	4.89165	120.872	0.299962	-2.3444	140.872	-0.600424	5.17127	160.872	0.599894	-5.76614
	0.703333	-0.00607367	0	20.7078	-0.30053	-0.56964	40.7067	0.299848	-11.3122	60.7067	-0.600385	1.50929	80.7067	0.599894	-15.121	100.873	-0.300282	4.89075	120.874	0.299771	-2.34337	140.873	-0.600385	5.16989	160.873	0.59997	-5.76439
	0.705	-0.0062835	0	20.7095	-0.300588	-0.570728	40.7083	0.299809	-11.3109	60.7084	-0.600443	1.50756	80.7084	0.599855	-15.1189	100.875	-0.300263	4.88985	120.875	0.299848	-2.34233	140.875	-0.6005	5.16851	160.875	0.599989	-5.76263
	0.706667	-0.00622628	0	20.7112	-0.300282	-0.571817	40.71	0.299905	-11.3095	60.71	-0.600385	1.50583	80.71	0.600008	-15.1168	100.877	-0.300359	4.88895	120.877	0.3	-2.34129	140.877	-0.600271	5.16713	160.877	0.599741	-5.76088
	0.708333	-0.00626443	0	20.7128	-0.300378	-0.572907	40.7117	0.299809	-11.3082	60.7117	-0.600271	1.5041	80.7117	0.599989	-15.1148	100.878	-0.300244	4.88805	120.879	0.299733	-2.34026	140.878	-0.60029	5.16576	160.878	0.600008	-5.75913
	0.71	-0.00622628	0	20.7145	-0.300473	-0.573994	40.7133	0.299886	-11.3069	60.7134	-0.600347	1.50237	80.7134	0.599817	-15.1127	100.88	-0.300359	4.88715	120.88	0.299905	-2.33923	140.88	-0.600481	5.16438	160.88	0.599836	-5.75738
	0.711667	-0.00630258	0	20.7162	-0.300435	-0.575082	40.715	0.299733	-11.3055	60.715	-0.600328	1.50064	80.715	0.599855	-15.1107	100.882	-0.300244	4.88626	120.882	0.299905	-2.33819	140.882	-0.600405	5.16301	160.882	0.599951	-5.75563
	0.713333	-0.00616905	0	20.7178	-0.300244	-0.576171	40.7167	0.299829	-11.3042	60.7167	-0.600424	1.49891	80.7167	0.599741	-15.1086	100.883	-0.300473	4.88537	120.884	0.29979	-2.33716	140.883	-0.600366	5.16163	160.883	0.599646	-5.75388
	0.715	-0.00609274	0	20.7195	-0.300397	-0.577258	40.7183	0.300038	-11.3029	60.7184	-0.600405	1.49718	80.7184	0.599894	-15.1065	100.885	-0.300301	4.88448	120.885	0.299848	-2.33613	140.885	-0.60029	5.16026	160.885	0.599798	-5.75213
	0.716667	-0.00609274	0	20.7212	-0.300473	-0.578347	40.72	0.299867	-11.3015	60.72	-0.600309	1.49545	80.72	0.599951	-15.1045	100.887	-0.30053	4.88359	120.887	0.299695	-2.3351	140.887	-0.600252	5.15889	160.887	0.599874	-5.75039
	0.718333	-0.00609274	0	20.7228	-0.30032	-0.579435	40.7217	0.299771	-11.3002	60.7217	-0.600233	1.49371	80.7217	0.599817	-15.1024	100.888	-0.300416	4.8827	120.889	0.3	-2.33407	140.888	-0.600385	5.15752	160.888	0.599932	-5.74865
	0.72	-0.00607367	0	20.7245	-0.30032	-0.580522	40.7233	0.299924	-11.2989	60.7234	-0.600424	1.49199	80.7234	0.599913	-15.1004	100.89	-0.300588	4.88181	120.89	0.299962	-2.33304	140.89	-0.600347	5.15615	160.89	0.599798	-5.74692
	0.721667	-0.0061309	0	20.7262	-0.300397	-0.581612	40.725	0.300057	-11.2975	60.725	-0.600252	1.49025	80.725	0.59997	-15.0983	100.892	-0.300397	4.88092	120.892	0.299676	-2.33201	140.892	-0.600385	5.15478	160.892	0.599798	-5.74518
	0.723333	-0.0061309	0	20.7278	-0.300607	-0.582698	40.7267	0.299733	-11.2962	60.7267	-0.600271	1.48852	80.7267	0.599779	-15.0963	100.893	-0.300282	4.88003	120.894	0.299943	-2.33098	140.893	-0.600328	5.15341	160.893	0.599817	-5.74345
	0.725	-0.00622628	0	20.7295	-0.300435	-0.583787	40.7283	0.299924	-11.2949	60.7284	-0.600462	1.48679	80.7284	0.599855	-15.0942	100.895	-0.300607	4.87915	120.895	0.299924	-2.32995	140.895	-0.600443	5.15205	160.895	0.599798	-5.74171
	0.726667	-0.0062072	0	20.7312	-0.300359	-0.584876	40.73	0.300057	-11.2936	60.73	-0.600462	1.48506	80.73	0.59976	-15.0922	100.897	-0.300435	4.87827	120.897	0.299943	-2.32892	140.897	-0.600347	5.15068	160.897	0.599913	-5.73997
	0.728333	-0.0062835	0	20.7328	-0.30032	-0.585962	40.7317	0.299867	-11.2922	60.7317	-0.600385	1.48333	80.7317	0.599741	-15.0901	100.898	-0.300473	4.87738	120.899	0.299867	-2.3279	140.898	-0.600405	5.14931	160.898	0.600027	-5.73824
	0.73	-0.00603552	0	20.7345	-0.300263	-0.58705	40.7333	0.299829	-11.2909	60.7334	-0.6005	1.48161	80.7334	0.599894	-15.0881	100.9	-0.300435	4.8765	120.9	0.299943	-2.32687	140.9	-0.600214	5.14794	160.9	0.599836	-5.73651
	0.731667	-0.0062072	0	20.7362	-0.300397	-0.588138	40.735	0.299981	-11.2896	60.735	-0.600481	1.47988	80.735	0.600122	-15.086	100.902	-0.300435	4.87562	120.902	0.3	-2.32584	140.902	-0.600424	5.14657	160.902	0.599798	-5.73478
	0.733333	-0.0062072	0	20.7378	-0.300435	-0.589224	40.7367	0.299771	-11.2882	60.7367	-0.600328	1.47815	80.7367	0.599836	-15.084	100.903	-0.300492	4.87474	120.904	0.299848	-2.32481	140.903	-0.600328	5.14521	160.903	0.599913	-5.73305
	0.735	-0.0061309	0	20.7395	-0.300473	-0.590311	40.7383	0.29979	-11.2869	60.7384	-0.600347	1.47642	80.7384	0.599913	-15.0819	100.905	-0.30032	4.87386	120.905	0.299962	-2.32379	140.905	-0.600233	5.14385	160.905	0.599703	-5.73133
	0.736667	-0.00588291	0	20.7412	-0.300301	-0.591399	40.74	0.299943	-11.2856	60.74	-0.600519	1.47469	80.74	0.59976	-15.0799	100.907	-0.30032	4.87299	120.907	0.299733	-2.32276	140.907	-0.600405	5.14249	160.907	0.599932	-5.7296
	0.738333	-0.00626443	0	20.7428	-0.30032	-0.592484	40.7417	0.299771	-11.2843	60.7417	-0.600347	1.47297	80.7417	0.599932	-15.0778	100.908	-0.30032	4.87211	120.909	0.299905	-2.32174	140.908	-0.600405	5.14112	160.908	0.599894	-5.72788
	0.74	-0.00626443	0	20.7445	-0.300511	-0.593571	40.7433	0.299733	-11.2829	60.7434	-0.600519	1.47124	80.7434	0.599855	-15.0758	100.91	-0.300301	4.87123	120.91	0.3	-2.32071	140.91	-0.6005	5.13976	160.91	0.599951	-5.72615
	0.741667	-0.0062072	0	20.7462	-0.300511	-0.594657	40.745	0.299848	-11.2816	60.745	-0.600366	1.46952	80.745	0.599836	-15.0737	100.912	-0.300435	4.87036	120.912	0.299905	-2.31969	140.912	-0.600309	5.1384	160.912	0.599913	-5.72443
	0.743333	-0.00607367	0	20.7478	-0.300473	-0.595743	40.7467	0.299905	-11.2803	60.7467	-0.600443	1.4678	80.7467	0.599798	-15.0717	100.913	-0.300378	4.86949	120.914	0.299695	-2.31867	140.913	-0.600385	5.13703	160.913	0.599932	-5.72271
	0.745	-0.00616905	0	20.7495	-0.300416	-0.596831	40.7483	0.299981	-11.2789	60.7484	-0.600443	1.46607	80.7484	0.599894	-15.0697	100.915	-0.300282	4.86862	120.915	0.300229	-2.31764	140.915	-0.600366	5.13567	160.915	0.599855	-5.72099
	0.746667	-0.00624535	0	20.7512	-0.300492	-0.597916	40.75	0.299809	-11.2776	60.75	-0.600462	1.46434	80.75	0.599855	-15.0676	100.917	-0.30053	4.86775	120.917	0.299848	-2.31662	140.917	-0.600443	5.13432	160.917	0.599798	-5.71927
	0.748333	-0.00618812	0	20.7528	-0.300225	-0.599002	40.7517	0.299848	-11.2763	60.7517	-0.600233	1.46262	80.7517	0.599894	-15.0656	100.918	-0.300492	4.86688	120.919	0.299905	-2.3156	140.918	-0.600405	5.13296	160.918	0.599894	-5.71756
	0.75	-0.00609274	0	20.7545	-0.300206	-0.60009	40.7533	0.299848	-11.275	60.7534	-0.600462	1.4609	80.7534	0.599779	-15.0636	100.92	-0.300549	4.86601	120.92	0.299924	-2.31458	140.92	-0.600462	5.13161	160.92	0.599855	-5.71585
	0.751667	-0.0062072	0	20.7562	-0.300301	-0.601174	40.755	0.299943	-11.2736	60.755	-0.600366	1.45917	80.755	0.599951	-15.0615	100.922	-0.300435	4.86514	120.922	0.299905	-2.31355	140.922	-0.600347	5.13025	160.922	0.599894	-5.71414
	0.753333	-0.00614997	0	20.7578	-0.300588	-0.602261	40.7567	0.299752	-11.2723	60.7567	-0.600309	1.45745	80.7567	0.600027	-15.0595	100.923	-0.300473	4.86427	120.924	0.299905	-2.31253	140.923	-0.600366	5.12889	160.923	0.599951	-5.71243
	0.755	-0.00634073	0	20.7595	-0.300435	-0.603348	40.7583	0.299752	-11.271	60.7584	-0.600481	1.45573	80.7584	0.599874	-15.0574	100.925	-0.300454	4.8634	120.925	0.299695	-2.31151	140.925	-0.600424	5.12754	160.925	0.599855	-5.71071
	0.756667	-0.00607367	0	20.7612	-0.300511	-0.604433	40.76	0.299943	-11.2697	60.76	-0.600405	1.45401	80.76	0.599989	-15.0554	100.927	-0.300397	4.86254	120.927	0.299771	-2.31049	140.927	-0.600233	5.12618	160.927	0.599894	-5.709
	0.758333	-0.00609274	0	20.7628	-0.300225	-0.605519	40.7617	0.29979	-11.2683	60.7617	-0.600405	1.45229	80.7617	0.599798	-15.0534	100.928	-0.300607	4.86167	120.929	0.3	-2.30947	140.928	-0.600366	5.12482	160.928	0.599836	-5.7073
	0.76	-0.0061309	0	20.7645	-0.300282	-0.606605	40.7633	0.299924	-11.267	60.7634	-0.600366	1.45057	80.7634	0.599836	-15.0513	100.93	-0.30034	4.86081	120.93	0.299752	-2.30845	140.93	-0.600424	5.12347	160.93	0.599874	-5.70559
	0.761667	-0.00616905	0	20.7662	-0.300454	-0.60769	40.765	0.299771	-11.2657	60.765	-0.600424	1.44885	80.765	0.599855	-15.0493	100.932	-0.300263	4.85995	120.932	0.299829	-2.30744	140.932	-0.600271	5.12212	160.932	0.599894	-5.70389
	0.763333	-0.00626443	0	20.7678	-0.300454	-0.608776	40.7667	0.299809	-11.2644	60.7667	-0.600385	1.44713	80.7667	0.599741	-15.0473	100.933	-0.30032	4.85908	120.934	0.299962	-2.30642	140.933	-0.600424	5.12077	160.933	0.599855	-5.70219
	0.765	-0.00605459	0	20.7695	-0.300511	-0.609861	40.7683	0.299981	-11.2631	60.7684	-0.600424	1.44541	80.7684	0.599951	-15.0453	100.935	-0.300435	4.85822	120.935	0.299829	-2.3054	140.935	-0.600366	5.11942	160.935	0.600027	-5.70049
	0.766667	-0.00609274	0	20.7712	-0.300263	-0.610946	40.77	0.299867	-11.2617	60.77	-0.600462	1.44369	80.77	0.599703	-15.0432	100.937	-0.300282	4.85736	120.937	0.299695	-2.30438	140.937	-0.600366	5.11807	160.937	0.599836	-5.69879
	0.768333	-0.0062835	0	20.7728	-0.300244	-0.612032	40.7717	0.299829	-11.2604	60.7717	-0.600424	1.44197	80.7717	0.599932	-15.0412	100.938	-0.300359	4.8565	120.939	0.299981	-2.30336	140.938	-0.600385	5.11672	160.938	0.599951	-5.69709
	0.77	-0.00616905	0	20.7745	-0.300473	-0.613115	40.7733	0.299924	-11.2591	60.7734	-0.600462	1.44025	80.7734	0.599817	-15.0392	100.94	-0.300511	4.85564	120.94	0.29979	-2.30235	140.94	-0.600366	5.11537	160.94	0.599894	-5.69538
	0.771667	-0.00603552	0	20.7762	-0.300378	-0.6142	40.775	0.299638	-11.2578	60.775	-0.600366	1.43853	80.775	0.599932	-15.0372	100.942	-0.30034	4.85479	120.942	0.299676	-2.30133	140.942	-0.600328	5.11402	160.942	0.599932	-5.69369
	0.773333	-0.00611182	0	20.7778	-0.300511	-0.615285	40.7767	0.299848	-11.2565	60.7767	-0.600424	1.43681	80.7767	0.599646	-15.0351	100.943	-0.300568	4.85393	120.944	0.299752	-2.30032	140.943	-0.600347	5.11267	160.943	0.599836	-5.69199
	0.775	-0.00624535	0	20.7795	-0.300359	-0.616368	40.7783	0.3	-11.2551	60.7784	-0.600366	1.43509	80.7784	0.599722	-15.0331	100.945	-0.300454	4.85307	120.945	0.299943	-2.2993	140.945	-0.600557	5.11133	160.945	0.599874	-5.6903
	0.776667	-0.00607367	0	20.7812	-0.30034	-0.617452	40.78	0.299867	-11.2538	60.78	-0.600405	1.43338	80.78	0.59976	-15.0311	100.947	-0.300607	4.85222	120.947	0.299752	-2.29828	140.947	-0.600443	5.10998	160.947	0.599836	-5.68861
	0.778333	-0.00618812	0	20.7828	-0.300416	-0.618537	40.7817	0.299829	-11.2525	60.7817	-0.600481	1.43166	80.7817	0.599894	-15.0291	100.948	-0.300397	4.85136	120.949	0.299962	-2.29727	140.948	-0.600366	5.10863	160.948	0.599913	-5.68692
	0.78	-0.00605459	0	20.7845	-0.300282	-0.61962	40.7833	0.299829	-11.2512	60.7834	-0.600424	1.42994	80.7834	0.600008	-15.0271	100.95	-0.300187	4.85051	120.95	0.299886	-2.29626	140.95	-0.600443	5.10729	160.95	0.599894	-5.68523
	0.781667	-0.00624535	0	20.7862	-0.300588	-0.620704	40.785	0.299905	-11.2499	60.785	-0.600176	1.42822	80.785	0.59997	-15.025	100.952	-0.300511	4.84966	120.952	0.299981	-2.29524	140.952	-0.600214	5.10594	160.952	0.600046	-5.68354
	0.783333	-0.0062835	0	20.7878	-0.300416	-0.621789	40.7867	0.299809	-11.2485	60.7867	-0.600443	1.4265	80.7867	0.600008	-15.023	100.953	-0.300435	4.8488	120.954	0.299848	-2.29423	140.953	-0.600366	5.10459	160.953	0.599913	-5.68185
	0.785	-0.00618812	0	20.7895	-0.300416	-0.622872	40.7883	0.299848	-11.2472	60.7884	-0.600405	1.42479	80.7884	0.599836	-15.021	100.955	-0.300492	4.84795	120.955	0.299886	-2.29322	140.955	-0.600309	5.10325	160.955	0.599817	-5.68016
	0.786667	-0.00597829	0	20.7912	-0.300263	-0.623956	40.79	0.299848	-11.2459	60.79	-0.600462	1.42307	80.79	0.599874	-15.019	100.957	-0.300378	4.8471	120.957	0.299886	-2.29221	140.957	-0.600443	5.1019	160.957	0.599779	-5.67847
	0.788333	-0.00609274	0	20.7928	-0.300244	-0.625039	40.7917	0.299867	-11.2446	60.7917	-0.600271	1.42135	80.7917	0.599798	-15.017	100.958	-0.30034	4.84625	120.959	0.299905	-2.29119	140.958	-0.600366	5.10056	160.958	0.599836	-5.67679
	0.79	-0.00624535	0	20.7945	-0.300435	-0.626123	40.7933	0.29979	-11.2433	60.7934	-0.600328	1.41964	80.7934	0.599913	-15.015	100.96	-0.300359	4.8454	120.96	0.299924	-2.29018	140.96	-0.600385	5.09923	160.96	0.599989	-5.67511
	0.791667	-0.00624535	0	20.7962	-0.300435	-0.627208	40.795	0.299848	-11.242	60.795	-0.600347	1.41792	80.795	0.599665	-15.0129	100.962	-0.30034	4.84456	120.962	0.299886	-2.28917	140.962	-0.600328	5.09789	160.962	0.599798	-5.67342
	0.793333	-0.00607367	0	20.7978	-0.300397	-0.62829	40.7967	0.299905	-11.2406	60.7967	-0.60029	1.4162	80.7967	0.599874	-15.0109	100.963	-0.300454	4.84371	120.964	0.299848	-2.28816	140.963	-0.600405	5.09655	160.963	0.599913	-5.67174
	0.795	-0.00607367	0	20.7995	-0.30053	-0.629374	40.7983	0.299924	-11.2393	60.7984	-0.600481	1.41448	80.7984	0.599798	-15.0089	100.965	-0.30034	4.84286	120.965	0.299733	-2.28715	140.965	-0.600443	5.09521	160.965	0.599817	-5.67006
	0.796667	-0.00622628	0	20.8012	-0.300263	-0.630459	40.8	0.300077	-11.238	60.8	-0.600424	1.41277	80.8	0.600065	-15.0069	100.967	-0.300473	4.84201	120.967	0.299905	-2.28614	140.967	-0.600557	5.09388	160.967	0.599913	-5.66838
	0.798333	-0.00611182	0	20.8028	-0.300435	-0.631541	40.8017	0.299829	-11.2367	60.8017	-0.600347	1.41105	80.8017	0.599836	-15.0049	100.968	-0.30034	4.84117	120.969	0.299924	-2.28513	140.968	-0.600557	5.09254	160.968	0.599874	-5.6667
	0.8	-0.00618812	0	20.8045	-0.300397	-0.632625	40.8033	0.299943	-11.2354	60.8034	-0.600347	1.40933	80.8034	0.599894	-15.0029	100.97	-0.30032	4.84032	120.97	0.299981	-2.28413	140.97	-0.600424	5.0912	160.97	0.600084	-5.66502
	0.801667	-0.00609274	0	20.8062	-0.300416	-0.633709	40.805	0.299771	-11.2341	60.805	-0.600385	1.40762	80.805	0.599817	-15.0009	100.972	-0.300454	4.83948	120.972	0.299809	-2.28312	140.972	-0.60029	5.08987	160.972	0.599913	-5.66334
	0.803333	-0.00624535	0	20.8078	-0.300568	-0.634792	40.8067	0.300057	-11.2328	60.8067	-0.600424	1.4059	80.8067	0.600027	-14.9989	100.973	-0.300435	4.83864	120.974	0.299695	-2.28211	140.973	-0.600443	5.08854	160.973	0.599894	-5.66167
	0.805	-0.00624535	0	20.8095	-0.300454	-0.635876	40.8083	0.299886	-11.2314	60.8084	-0.600405	1.40419	80.8084	0.599817	-14.9969	100.975	-0.300435	4.8378	120.975	0.299924	-2.2811	140.975	-0.600347	5.08721	160.975	0.599894	-5.66
	0.806667	-0.00611182	0	20.8112	-0.30034	-0.63696	40.81	0.299905	-11.2301	60.81	-0.600347	1.40247	80.81	0.599874	-14.9948	100.977	-0.300416	4.83695	120.977	0.299695	-2.28009	140.977	-0.600424	5.08589	160.977	0.599665	-5.65833
	0.808333	-0.00603552	0	20.8128	-0.300397	-0.638043	40.8117	0.299771	-11.2288	60.8117	-0.600309	1.40076	80.8117	0.599951	-14.9928	100.978	-0.300416	4.83611	120.979	0.299829	-2.27909	140.978	-0.600366	5.08456	160.978	0.599951	-5.65667
	0.81	-0.00611182	0	20.8145	-0.300378	-0.639128	40.8133	0.299981	-11.2275	60.8134	-0.600405	1.39904	80.8134	0.599779	-14.9908	100.98	-0.300397	4.83527	120.98	0.29979	-2.27808	140.98	-0.600385	5.08323	160.98	0.599703	-5.655
	0.811667	-0.00605459	0	20.8162	-0.300492	-0.640211	40.815	0.299962	-11.2262	60.815	-0.600405	1.39733	80.815	0.599989	-14.9888	100.982	-0.30032	4.83443	120.982	0.299809	-2.27708	140.982	-0.600328	5.0819	160.982	0.599951	-5.65334
	0.813333	-0.00626443	0	20.8178	-0.300301	-0.641295	40.8167	0.299771	-11.2249	60.8167	-0.600328	1.39562	80.8167	0.599913	-14.9868	100.983	-0.300511	4.83359	120.984	0.29979	-2.27607	140.983	-0.600252	5.08057	160.983	0.599894	-5.65167
	0.815	-0.00618812	0	20.8195	-0.300282	-0.642381	40.8183	0.299848	-11.2236	60.8184	-0.600424	1.3939	80.8184	0.599951	-14.9848	100.985	-0.300378	4.83275	120.985	0.299981	-2.27507	140.985	-0.600328	5.07924	160.985	0.599913	-5.65001
	0.816667	-0.0062835	0	20.8212	-0.300206	-0.643463	40.82	0.299829	-11.2223	60.82	-0.600233	1.39219	80.82	0.599951	-14.9828	100.987	-0.300225	4.83191	120.987	0.299905	-2.27406	140.987	-0.600443	5.07792	160.987	0.600103	-5.64835
	0.818333	-0.00611182	0	20.8228	-0.300263	-0.644548	40.8217	0.299771	-11.221	60.8217	-0.6005	1.39048	80.8217	0.59976	-14.9808	100.988	-0.300416	4.83108	120.989	0.299962	-2.27306	140.988	-0.600309	5.07659	160.988	0.599836	-5.6467
	0.82	-0.0061309	0	20.8245	-0.300378	-0.645633	40.8233	0.299809	-11.2196	60.8234	-0.600424	1.38876	80.8234	0.599836	-14.9788	100.99	-0.30032	4.83024	120.99	0.299771	-2.27205	140.99	-0.600443	5.07527	160.99	0.600065	-5.64505
	0.821667	-0.00637888	0	20.8262	-0.30034	-0.646716	40.825	0.299867	-11.2183	60.825	-0.600233	1.38705	80.825	0.599817	-14.9768	100.992	-0.300511	4.8294	120.992	0.300057	-2.27105	140.992	-0.600328	5.07395	160.992	0.599989	-5.64339
	0.823333	-0.00611182	0	20.8278	-0.30032	-0.6478	40.8267	0.299809	-11.217	60.8267	-0.600462	1.38534	80.8267	0.599665	-14.9748	100.993	-0.300435	4.82856	120.994	0.299752	-2.27005	140.993	-0.600385	5.07262	160.993	0.599817	-5.64174
	0.825	-0.00599736	0	20.8295	-0.300549	-0.648884	40.8283	0.299962	-11.2157	60.8284	-0.600462	1.38363	80.8284	0.599855	-14.9728	100.995	-0.300473	4.82773	120.995	0.299714	-2.26905	140.995	-0.600366	5.0713	160.995	0.599913	-5.64009
	0.826667	-0.0061309	0	20.8312	-0.300225	-0.649968	40.83	0.299848	-11.2144	60.83	-0.600309	1.38192	80.83	0.599874	-14.9708	100.997	-0.300378	4.82689	120.997	0.299943	-2.26804	140.997	-0.600462	5.06997	160.997	0.599646	-5.63844
	0.828333	-0.00618812	0	20.8328	-0.300301	-0.651053	40.8317	0.299809	-11.2131	60.8317	-0.600309	1.38021	80.8317	0.599874	-14.9688	100.998	-0.30032	4.82606	120.999	0.299676	-2.26704	140.998	-0.600443	5.06865	160.998	0.599836	-5.63679
	0.83	-0.00614997	0	20.8345	-0.300378	-0.652135	40.8333	0.299886	-11.2118	60.8334	-0.600405	1.37849	80.8334	0.599894	-14.9668	101	-0.300416	4.82523	121	0.299848	-2.26604	141	-0.60029	5.06733	161	0.599779	-5.63514
	0.831667	-0.00614997	0	20.8362	-0.30053	-0.653219	40.835	0.299886	-11.2105	60.835	-0.600443	1.37679	80.835	0.600065	-14.9648	101.002	-0.300473	4.82439	121.002	0.299886	-2.26504	141.002	-0.600309	5.06602	161.002	0.599932	-5.6335
	0.833333	-0.00611182	0	20.8378	-0.300416	-0.654304	40.8367	0.299829	-11.2092	60.8367	-0.600309	1.37508	80.8367	0.599665	-14.9628	101.003	-0.30053	4.82356	121.004	0.299752	-2.26404	141.003	-0.600347	5.0647	161.003	0.599913	-5.63185
	0.835	-0.00618812	0	20.8395	-0.300378	-0.655386	40.8383	0.299886	-11.2079	60.8384	-0.600252	1.37337	80.8384	0.599951	-14.9608	101.005	-0.30034	4.82273	121.005	0.29979	-2.26304	141.005	-0.600424	5.06338	161.005	0.59997	-5.63021
	0.836667	-0.0061309	0	20.8412	-0.30053	-0.65647	40.84	0.299809	-11.2066	60.84	-0.600405	1.37166	80.84	0.599722	-14.9588	101.007	-0.300454	4.8219	121.007	0.299924	-2.26204	141.007	-0.600214	5.06207	161.007	0.599913	-5.62857
	0.838333	-0.00624535	0	20.8428	-0.300225	-0.657555	40.8417	0.299886	-11.2052	60.8417	-0.600366	1.36995	80.8417	0.599855	-14.9568	101.008	-0.30053	4.82106	121.009	0.299905	-2.26104	141.008	-0.600405	5.06075	161.008	0.599913	-5.62692
	0.84	-0.00603552	0	20.8445	-0.30032	-0.658637	40.8433	0.299829	-11.2039	60.8434	-0.600233	1.36824	80.8434	0.599874	-14.9548	101.01	-0.300473	4.82023	121.01	0.299943	-2.26004	141.01	-0.600424	5.05943	161.01	0.59976	-5.62528
	0.841667	-0.00630258	0	20.8462	-0.300454	-0.659722	40.845	0.299924	-11.2026	60.845	-0.600176	1.36653	80.845	0.599951	-14.9529	101.012	-0.300568	4.81941	121.012	0.29979	-2.25904	141.012	-0.600385	5.05811	161.012	0.599989	-5.62364
	0.843333	-0.00634073	0	20.8478	-0.300473	-0.660806	40.8467	0.299676	-11.2013	60.8467	-0.600214	1.36482	80.8467	0.599989	-14.9509	101.013	-0.30032	4.81858	121.014	0.299962	-2.25804	141.013	-0.600328	5.0568	161.013	0.599798	-5.622
	0.845	-0.00618812	0	20.8495	-0.30034	-0.66189	40.8483	0.299886	-11.2	60.8484	-0.600385	1.36312	80.8484	0.599836	-14.9489	101.015	-0.300397	4.81775	121.015	0.299867	-2.25704	141.015	-0.600347	5.05549	161.015	0.59997	-5.62036
	0.846667	-0.00614997	0	20.8512	-0.300378	-0.662975	40.85	0.299809	-11.1987	60.85	-0.600424	1.36141	80.85	0.599932	-14.9469	101.017	-0.300206	4.81692	121.017	0.299829	-2.25605	141.017	-0.600309	5.05418	161.017	0.599989	-5.61872
	0.848333	-0.00590198	0	20.8528	-0.300416	-0.664057	40.8517	0.299924	-11.1974	60.8517	-0.600405	1.3597	80.8517	0.600008	-14.9449	101.018	-0.300301	4.81609	121.019	0.300019	-2.25505	141.018	-0.600309	5.05287	161.018	0.599874	-5.61709
	0.85	-0.00622628	0	20.8545	-0.300244	-0.665142	40.8533	0.300019	-11.1961	60.8534	-0.600443	1.358	80.8534	0.599855	-14.9429	101.02	-0.300301	4.81526	121.02	0.299829	-2.25405	141.02	-0.600443	5.05156	161.02	0.599836	-5.61545
	0.851667	-0.00616905	0	20.8562	-0.300282	-0.666227	40.855	0.299848	-11.1948	60.855	-0.600366	1.35629	80.855	0.599703	-14.9409	101.022	-0.300359	4.81444	121.022	0.299886	-2.25305	141.022	-0.600366	5.05025	161.022	0.600027	-5.61382
	0.853333	-0.00616905	0	20.8578	-0.30032	-0.667309	40.8567	0.299962	-11.1935	60.8567	-0.600405	1.35458	80.8567	0.599703	-14.9389	101.023	-0.300378	4.81361	121.024	0.299867	-2.25206	141.023	-0.600347	5.04894	161.023	0.599703	-5.61219
	0.855	-0.00609274	0	20.8595	-0.300359	-0.668394	40.8583	0.299733	-11.1922	60.8584	-0.600176	1.35288	80.8584	0.599855	-14.9369	101.025	-0.300568	4.81279	121.025	0.299981	-2.25106	141.025	-0.600443	5.04763	161.025	0.599894	-5.61055
	0.856667	-0.00601644	0	20.8612	-0.300588	-0.669478	40.86	0.299829	-11.1909	60.86	-0.600233	1.35118	80.86	0.600027	-14.935	101.027	-0.300511	4.81196	121.027	0.299905	-2.25007	141.027	-0.600443	5.04632	161.027	0.599894	-5.60892
	0.858333	-0.00626443	0	20.8628	-0.300416	-0.67056	40.8617	0.299924	-11.1896	60.8617	-0.600462	1.34947	80.8617	0.600008	-14.933	101.028	-0.30034	4.81114	121.029	0.3	-2.24907	141.028	-0.600443	5.04501	161.028	0.599913	-5.60729
	0.86	-0.00622628	0	20.8645	-0.300149	-0.671644	40.8633	0.299829	-11.1883	60.8634	-0.600405	1.34777	80.8634	0.59997	-14.931	101.03	-0.300607	4.81031	121.03	0.299771	-2.24808	141.03	-0.600118	5.04371	161.03	0.599951	-5.60567
	0.861667	-0.00624535	0	20.8662	-0.300492	-0.672727	40.865	0.299924	-11.187	60.865	-0.600385	1.34606	80.865	0.599817	-14.929	101.032	-0.300416	4.80949	121.032	0.299981	-2.24708	141.032	-0.600309	5.0424	161.032	0.600046	-5.60404
	0.863333	-0.0061309	0	20.8678	-0.30053	-0.673809	40.8667	0.3	-11.1857	60.8667	-0.600385	1.34436	80.8667	0.600046	-14.927	101.033	-0.30053	4.80867	121.034	0.299981	-2.24609	141.033	-0.600405	5.0411	161.033	0.599855	-5.60242
	0.865	-0.00611182	0	20.8695	-0.300416	-0.674892	40.8683	0.299886	-11.1844	60.8684	-0.6005	1.34266	80.8684	0.599932	-14.925	101.035	-0.300397	4.80784	121.035	0.299809	-2.24509	141.035	-0.600385	5.0398	161.035	0.599855	-5.60079
	0.866667	-0.00618812	0	20.8712	-0.300454	-0.675974	40.87	0.299981	-11.1831	60.87	-0.600366	1.34095	80.87	0.599855	-14.9231	101.037	-0.300359	4.80702	121.037	0.299981	-2.2441	141.037	-0.600309	5.03849	161.037	0.600065	-5.59917
	0.868333	-0.00614997	0	20.8728	-0.300492	-0.677056	40.8717	0.299867	-11.1818	60.8717	-0.600366	1.33925	80.8717	0.599836	-14.9211	101.038	-0.300492	4.8062	121.039	0.299886	-2.24311	141.038	-0.600481	5.03719	161.038	0.599951	-5.59755
	0.87	-0.00616905	0	20.8745	-0.300359	-0.678139	40.8733	0.300134	-11.1805	60.8734	-0.600366	1.33755	80.8734	0.599855	-14.9191	101.04	-0.300282	4.80538	121.04	0.299924	-2.24211	141.04	-0.600309	5.03588	161.04	0.599855	-5.59593
	0.871667	-0.00605459	0	20.8762	-0.300282	-0.67922	40.875	0.299752	-11.1792	60.875	-0.600195	1.33584	80.875	0.599798	-14.9171	101.042	-0.300435	4.80456	121.042	0.29979	-2.24112	141.042	-0.600328	5.03458	161.042	0.599951	-5.59431
	0.873333	-0.00603552	0	20.8778	-0.300435	-0.680301	40.8767	0.299848	-11.1778	60.8767	-0.600366	1.33415	80.8767	0.599894	-14.9151	101.043	-0.30032	4.80374	121.044	0.29979	-2.24013	141.043	-0.600481	5.03328	161.043	0.599894	-5.59269
	0.875	-0.00634073	0	20.8795	-0.300454	-0.681384	40.8783	0.299752	-11.1765	60.8784	-0.600462	1.33244	80.8784	0.599855	-14.9132	101.045	-0.300168	4.80292	121.045	0.299809	-2.23914	141.045	-0.600443	5.03198	161.045	0.599951	-5.59107
	0.876667	-0.00618812	0	20.8812	-0.300397	-0.682464	40.88	0.299809	-11.1752	60.88	-0.60029	1.33074	80.88	0.60018	-14.9112	101.047	-0.300301	4.8021	121.047	0.299886	-2.23815	141.047	-0.600538	5.03069	161.047	0.599874	-5.58946
	0.878333	-0.00607367	0	20.8828	-0.300435	-0.683546	40.8817	0.299752	-11.1739	60.8817	-0.600309	1.32904	80.8817	0.600008	-14.9092	101.048	-0.300359	4.80128	121.049	0.299733	-2.23716	141.048	-0.600328	5.02939	161.048	0.599951	-5.58785
	0.88	-0.00616905	0	20.8845	-0.300435	-0.684629	40.8833	0.299733	-11.1726	60.8834	-0.600271	1.32734	80.8834	0.599989	-14.9072	101.05	-0.300378	4.80046	121.05	0.300134	-2.23617	141.05	-0.600195	5.02809	161.05	0.599741	-5.58623
	0.881667	-0.00616905	0	20.8862	-0.300168	-0.68571	40.885	0.299867	-11.1713	60.885	-0.600385	1.32564	80.885	0.599855	-14.9053	101.052	-0.30053	4.79964	121.052	0.299924	-2.23518	141.052	-0.60029	5.02679	161.052	0.599722	-5.58462
	0.883333	-0.00626443	0	20.8878	-0.300359	-0.686792	40.8867	0.299829	-11.17	60.8867	-0.600214	1.32394	80.8867	0.599836	-14.9033	101.053	-0.300416	4.79883	121.054	0.299962	-2.23419	141.053	-0.6005	5.0255	161.053	0.599932	-5.58301
	0.885	-0.00622628	0	20.8895	-0.300397	-0.687874	40.8883	0.299943	-11.1687	60.8884	-0.600538	1.32224	80.8884	0.600008	-14.9013	101.055	-0.300359	4.79801	121.055	0.299886	-2.2332	141.055	-0.600462	5.0242	161.055	0.599951	-5.58139
	0.886667	-0.00630258	0	20.8912	-0.300359	-0.688955	40.89	0.299771	-11.1674	60.89	-0.600271	1.32054	80.89	0.599665	-14.8994	101.057	-0.300416	4.7972	121.057	0.299848	-2.23221	141.057	-0.600195	5.02291	161.057	0.599951	-5.57978
	0.888333	-0.0061309	0	20.8928	-0.300378	-0.690038	40.8917	0.300038	-11.1661	60.8917	-0.600424	1.31884	80.8917	0.599817	-14.8974	101.058	-0.300454	4.79638	121.059	0.300038	-2.23122	141.058	-0.600385	5.02162	161.058	0.600046	-5.57818
	0.89	-0.00609274	0	20.8945	-0.300301	-0.691119	40.8933	0.299867	-11.1648	60.8934	-0.60029	1.31714	80.8934	0.599855	-14.8954	101.06	-0.300454	4.79556	121.06	0.299829	-2.23024	141.06	-0.600519	5.02032	161.06	0.599741	-5.57657
	0.891667	-0.00624535	0	20.8962	-0.300244	-0.6922	40.895	0.299809	-11.1635	60.895	-0.600385	1.31544	80.895	0.599913	-14.8934	101.062	-0.300473	4.79475	121.062	0.299714	-2.22925	141.062	-0.600481	5.01903	161.062	0.599913	-5.57497
	0.893333	-0.0062072	0	20.8978	-0.30034	-0.693283	40.8967	0.299886	-11.1622	60.8967	-0.600309	1.31374	80.8967	0.599989	-14.8915	101.063	-0.300435	4.79393	121.064	0.299943	-2.22826	141.063	-0.600405	5.01774	161.063	0.600008	-5.57337
	0.895	-0.0062072	0	20.8995	-0.300378	-0.694362	40.8983	0.299981	-11.1609	60.8984	-0.600252	1.31204	80.8984	0.599913	-14.8895	101.065	-0.300378	4.79312	121.065	0.299848	-2.22727	141.065	-0.600385	5.01645	161.065	0.599894	-5.57176
	0.896667	-0.00595921	0	20.9012	-0.300397	-0.695444	40.9	0.300038	-11.1596	60.9	-0.600405	1.31035	80.9	0.599989	-14.8875	101.067	-0.300359	4.79231	121.067	0.300038	-2.22629	141.067	-0.60029	5.01515	161.067	0.599855	-5.57016
	0.898333	-0.00626443	0	20.9028	-0.300378	-0.696526	40.9017	0.299848	-11.1583	60.9017	-0.600424	1.30865	80.9017	0.599836	-14.8856	101.068	-0.300492	4.79149	121.069	0.299848	-2.2253	141.068	-0.600271	5.01386	161.068	0.599894	-5.56856
	0.9	-0.00626443	0	20.9045	-0.300397	-0.697606	40.9033	0.299886	-11.157	60.9034	-0.600385	1.30695	80.9034	0.59976	-14.8836	101.07	-0.300416	4.79068	121.07	0.299943	-2.22432	141.07	-0.600347	5.01257	161.07	0.599798	-5.56696
	0.901667	-0.00618812	0	20.9062	-0.300244	-0.698688	40.905	0.299771	-11.1557	60.905	-0.60029	1.30526	80.905	0.599684	-14.8816	101.072	-0.300454	4.78987	121.072	0.299924	-2.22333	141.072	-0.600481	5.01129	161.072	0.599932	-5.56537
	0.903333	-0.00599736	0	20.9078	-0.300282	-0.699769	40.9067	0.299924	-11.1544	60.9067	-0.600366	1.30356	80.9067	0.599951	-14.8797	101.073	-0.300168	4.78906	121.074	0.299867	-2.22234	141.073	-0.600405	5.01	161.073	0.599817	-5.56377
	0.905	-0.00616905	0	20.9095	-0.300626	-0.700849	40.9083	0.29979	-11.1531	60.9084	-0.600443	1.30186	80.9084	0.599989	-14.8777	101.075	-0.30034	4.78825	121.075	0.299924	-2.22136	141.075	-0.600233	5.00871	161.075	0.599874	-5.56218
	0.906667	-0.00624535	0	20.9112	-0.300416	-0.701931	40.91	0.299829	-11.1518	60.91	-0.600347	1.30017	80.91	0.599684	-14.8757	101.077	-0.300282	4.78743	121.077	0.299886	-2.22037	141.077	-0.600271	5.00743	161.077	0.599874	-5.56059
	0.908333	-0.00611182	0	20.9128	-0.300473	-0.703011	40.9117	0.299905	-11.1505	60.9117	-0.600328	1.29847	80.9117	0.600008	-14.8738	101.078	-0.300263	4.78662	121.079	0.299829	-2.21939	141.078	-0.600309	5.00614	161.078	0.600046	-5.55899
	0.91	-0.0062835	0	20.9145	-0.300301	-0.704091	40.9133	0.299905	-11.1492	60.9134	-0.600366	1.29677	80.9134	0.599779	-14.8718	101.08	-0.300435	4.78581	121.08	0.299981	-2.21841	141.08	-0.600309	5.00486	161.08	0.599894	-5.5574
	0.911667	-0.00601644	0	20.9162	-0.300397	-0.705173	40.915	0.29979	-11.1479	60.915	-0.600271	1.29507	80.915	0.59997	-14.8698	101.082	-0.300416	4.785	121.082	0.299867	-2.21742	141.082	-0.600385	5.00357	161.082	0.599722	-5.55581
	0.913333	-0.00601644	0	20.9178	-0.300359	-0.706252	40.9167	0.299848	-11.1467	60.9167	-0.600385	1.29337	80.9167	0.599932	-14.8679	101.083	-0.300492	4.78419	121.084	0.299714	-2.21644	141.083	-0.60029	5.00228	161.083	0.600046	-5.55422
	0.915	-0.00626443	0	20.9195	-0.300607	-0.707332	40.9183	0.299771	-11.1454	60.9184	-0.600347	1.29168	80.9184	0.599836	-14.8659	101.085	-0.30032	4.78339	121.085	0.299886	-2.21546	141.085	-0.600405	5.001	161.085	0.599913	-5.55263
	0.916667	-0.00622628	0	20.9212	-0.30034	-0.708414	40.92	0.299924	-11.1441	60.92	-0.600366	1.28998	80.92	0.599779	-14.8639	101.087	-0.300397	4.78258	121.087	0.299905	-2.21447	141.087	-0.600347	4.99972	161.087	0.599874	-5.55105
	0.918333	-0.00609274	0	20.9228	-0.300397	-0.709492	40.9217	0.299848	-11.1428	60.9217	-0.600366	1.28829	80.9217	0.599874	-14.862	101.088	-0.300454	4.78177	121.089	0.299943	-2.21349	141.088	-0.600462	4.99845	161.088	0.599989	-5.54947
	0.92	-0.00590198	0	20.9245	-0.300359	-0.710572	40.9233	0.299962	-11.1415	60.9234	-0.600424	1.28659	80.9234	0.599798	-14.86	101.09	-0.300359	4.78096	121.09	0.299943	-2.21251	141.09	-0.600443	4.99717	161.09	0.59997	-5.54788
	0.921667	-0.0061309	0	20.9262	-0.300282	-0.711653	40.925	0.299695	-11.1402	60.925	-0.60029	1.2849	80.925	0.600008	-14.8581	101.092	-0.300359	4.78015	121.092	0.299924	-2.21153	141.092	-0.600366	4.99589	161.092	0.599874	-5.5463
	0.923333	-0.00622628	0	20.9278	-0.300378	-0.712732	40.9267	0.299886	-11.1389	60.9267	-0.600347	1.2832	80.9267	0.600046	-14.8561	101.093	-0.300397	4.77934	121.094	0.299981	-2.21055	141.093	-0.60029	4.99461	161.093	0.599989	-5.54472
	0.925	-0.00622628	0	20.9295	-0.300454	-0.713812	40.9283	0.299848	-11.1376	60.9284	-0.600214	1.28151	80.9284	0.599798	-14.8541	101.095	-0.300359	4.77854	121.095	0.299733	-2.20957	141.095	-0.600309	4.99333	161.095	0.599817	-5.54314
	0.926667	-0.00616905	0	20.9312	-0.300359	-0.714892	40.93	0.299829	-11.1363	60.93	-0.60029	1.27982	80.93	0.599951	-14.8522	101.097	-0.300301	4.77773	121.097	0.299886	-2.20859	141.097	-0.600462	4.99205	161.097	0.599951	-5.54156
	0.928333	-0.00624535	0	20.9328	-0.300263	-0.71597	40.9317	0.299848	-11.135	60.9317	-0.600385	1.27812	80.9317	0.599874	-14.8502	101.098	-0.300492	4.77692	121.099	0.299829	-2.20761	141.098	-0.600347	4.99078	161.098	0.599855	-5.53998
	0.93	-0.00618812	0	20.9345	-0.30034	-0.71705	40.9333	0.299886	-11.1337	60.9334	-0.600462	1.27643	80.9334	0.599798	-14.8482	101.1	-0.300454	4.77612	121.1	0.29979	-2.20663	141.1	-0.600462	4.9895	161.1	0.599874	-5.5384
	0.931667	-0.00609274	0	20.9362	-0.300282	-0.71813	40.935	0.299867	-11.1324	60.935	-0.600271	1.27473	80.935	0.599798	-14.8463	101.102	-0.30053	4.77531	121.102	0.299905	-2.20565	141.102	-0.600385	4.98823	161.102	0.599894	-5.53683
	0.933333	-0.0061309	0	20.9378	-0.300378	-0.719208	40.9367	0.299867	-11.1311	60.9367	-0.600385	1.27304	80.9367	0.599894	-14.8443	101.103	-0.300511	4.77451	121.104	0.299619	-2.20467	141.103	-0.600309	4.98696	161.103	0.599874	-5.53526
	0.935	-0.00601644	0	20.9395	-0.300511	-0.720288	40.9383	0.299829	-11.1298	60.9384	-0.600576	1.27135	80.9384	0.599932	-14.8424	101.105	-0.300359	4.7737	121.105	0.299848	-2.20369	141.105	-0.600443	4.98568	161.105	0.599894	-5.53368
	0.936667	-0.00618812	0	20.9412	-0.300435	-0.721366	40.94	0.299867	-11.1285	60.94	-0.600366	1.26965	80.94	0.599874	-14.8404	101.107	-0.300359	4.7729	121.107	0.299981	-2.20271	141.107	-0.600328	4.98441	161.107	0.599836	-5.53211
	0.938333	-0.00624535	0	20.9428	-0.300378	-0.722444	40.9417	0.299981	-11.1272	60.9417	-0.600309	1.26796	80.9417	0.599855	-14.8385	101.108	-0.300549	4.77209	121.109	0.299829	-2.20173	141.108	-0.600385	4.98313	161.108	0.599741	-5.53054
	0.94	-0.0062072	0	20.9445	-0.30034	-0.723524	40.9433	0.299771	-11.1259	60.9434	-0.600385	1.26627	80.9434	0.599913	-14.8365	101.11	-0.300435	4.77129	121.11	0.299924	-2.20075	141.11	-0.600309	4.98186	161.11	0.600046	-5.52897
	0.941667	-0.00605459	0	20.9462	-0.30053	-0.7246	40.945	0.299905	-11.1246	60.945	-0.600481	1.26457	80.945	0.599798	-14.8345	101.112	-0.300301	4.77049	121.112	0.299924	-2.19978	141.112	-0.600424	4.98058	161.112	0.599932	-5.5274
	0.943333	-0.00630258	0	20.9478	-0.300435	-0.725679	40.9467	0.299771	-11.1233	60.9467	-0.600443	1.26288	80.9467	0.599855	-14.8326	101.113	-0.300492	4.76968	121.114	0.299867	-2.1988	141.113	-0.600424	4.97931	161.113	0.599874	-5.52584
	0.945	-0.00626443	0	20.9495	-0.300378	-0.726759	40.9483	0.300019	-11.122	60.9484	-0.600462	1.26119	80.9484	0.599855	-14.8306	101.115	-0.30032	4.76888	121.115	0.299848	-2.19782	141.115	-0.600309	4.97804	161.115	0.599855	-5.52427
	0.946667	-0.00618812	0	20.9512	-0.30053	-0.727836	40.95	0.299886	-11.1207	60.95	-0.600347	1.25949	80.95	0.599894	-14.8287	101.117	-0.300359	4.76808	121.117	0.299752	-2.19685	141.117	-0.600233	4.97677	161.117	0.599951	-5.52271
	0.948333	-0.00603552	0	20.9528	-0.300473	-0.728914	40.9517	0.299981	-11.1195	60.9517	-0.600271	1.2578	80.9517	0.600065	-14.8267	101.118	-0.300282	4.76727	121.119	0.299848	-2.19587	141.118	-0.600538	4.9755	161.118	0.599894	-5.52115
	0.95	-0.00601644	0	20.9545	-0.300263	-0.729994	40.9533	0.299886	-11.1182	60.9534	-0.600347	1.25611	80.9534	0.599817	-14.8248	101.12	-0.300454	4.76647	121.12	0.299905	-2.19489	141.12	-0.600366	4.97424	161.12	0.599855	-5.51959
	0.951667	-0.00630258	0	20.9562	-0.300225	-0.73107	40.955	0.299962	-11.1169	60.955	-0.600309	1.25441	80.955	0.599989	-14.8228	101.122	-0.300301	4.76567	121.122	0.299905	-2.19392	141.122	-0.60029	4.97297	161.122	0.599817	-5.51802
	0.953333	-0.0062072	0	20.9578	-0.300511	-0.732149	40.9567	0.299848	-11.1156	60.9567	-0.600462	1.25272	80.9567	0.599874	-14.8209	101.123	-0.300435	4.76487	121.124	0.299848	-2.19294	141.123	-0.600385	4.9717	161.123	0.59976	-5.51646
	0.955	-0.00614997	0	20.9595	-0.300397	-0.733227	40.9583	0.299809	-11.1143	60.9584	-0.600481	1.25103	80.9584	0.599779	-14.8189	101.125	-0.300301	4.76407	121.125	0.299733	-2.19197	141.125	-0.600462	4.97043	161.125	0.599951	-5.5149
	0.956667	-0.00626443	0	20.9612	-0.30032	-0.734305	40.96	0.299771	-11.113	60.96	-0.600309	1.24934	80.96	0.599798	-14.8169	101.127	-0.300359	4.76327	121.127	0.299752	-2.191	141.127	-0.600424	4.96916	161.127	0.599855	-5.51334
	0.958333	-0.0062072	0	20.9628	-0.300301	-0.735384	40.9617	0.299867	-11.1117	60.9617	-0.600252	1.24764	80.9617	0.599894	-14.815	101.128	-0.30034	4.76247	121.129	0.299924	-2.19002	141.128	-0.600405	4.96789	161.128	0.600065	-5.51179
	0.96	-0.00618812	0	20.9645	-0.30034	-0.736461	40.9633	0.299771	-11.1104	60.9634	-0.600214	1.24595	80.9634	0.599817	-14.813	101.13	-0.300454	4.76167	121.13	0.299676	-2.18905	141.13	-0.600405	4.96663	161.13	0.599894	-5.51024
	0.961667	-0.00616905	0	20.9662	-0.30032	-0.737539	40.965	0.299829	-11.1091	60.965	-0.600424	1.24426	80.965	0.599684	-14.8111	101.132	-0.300454	4.76087	121.132	0.299733	-2.18807	141.132	-0.600424	4.96536	161.132	0.600027	-5.50868
	0.963333	-0.00616905	0	20.9678	-0.30032	-0.738617	40.9667	0.29979	-11.1078	60.9667	-0.600443	1.24257	80.9667	0.599722	-14.8091	101.133	-0.300244	4.76007	121.134	0.299867	-2.1871	141.133	-0.600424	4.9641	161.133	0.599703	-5.50713
	0.965	-0.0062072	0	20.9695	-0.300492	-0.739693	40.9683	0.299771	-11.1065	60.9684	-0.60029	1.24088	80.9684	0.599951	-14.8072	101.135	-0.300473	4.75927	121.135	0.299962	-2.18613	141.135	-0.60029	4.96283	161.135	0.599913	-5.50558
	0.966667	-0.00597829	0	20.9712	-0.300511	-0.74077	40.97	0.299771	-11.1052	60.97	-0.600462	1.23919	80.97	0.599932	-14.8052	101.137	-0.300244	4.75847	121.137	0.299867	-2.18515	141.137	-0.600405	4.96156	161.137	0.599913	-5.50402
	0.968333	-0.00622628	0	20.9728	-0.300492	-0.741849	40.9717	0.29979	-11.1039	60.9717	-0.600443	1.2375	80.9717	0.59997	-14.8033	101.138	-0.30034	4.75767	121.139	0.299695	-2.18418	141.138	-0.600405	4.96029	161.138	0.599913	-5.50247
	0.97	-0.00624535	0	20.9745	-0.300301	-0.742924	40.9733	0.299829	-11.1027	60.9734	-0.600405	1.2358	80.9734	0.59997	-14.8013	101.14	-0.30034	4.75687	121.14	0.299848	-2.18321	141.14	-0.600252	4.95903	161.14	0.599855	-5.50092
	0.971667	-0.00632166	0	20.9762	-0.300454	-0.744001	40.975	0.29979	-11.1014	60.975	-0.60029	1.23411	80.975	0.599913	-14.7994	101.142	-0.300435	4.75607	121.142	0.299905	-2.18224	141.142	-0.600366	4.95777	161.142	0.599989	-5.49938
	0.973333	-0.0061309	0	20.9778	-0.300454	-0.745079	40.9767	0.299733	-11.1001	60.9767	-0.60029	1.23242	80.9767	0.599951	-14.7974	101.143	-0.300378	4.75528	121.144	0.299981	-2.18126	141.143	-0.600366	4.95651	161.143	0.599817	-5.49784
	0.975	-0.0061309	0	20.9795	-0.300378	-0.746154	40.9783	0.299886	-11.0988	60.9784	-0.600405	1.23073	80.9784	0.599874	-14.7955	101.145	-0.300492	4.75448	121.145	0.299809	-2.18029	141.145	-0.600385	4.95525	161.145	0.599817	-5.49629
	0.976667	-0.00618812	0	20.9812	-0.300473	-0.74723	40.98	0.299809	-11.0975	60.98	-0.600443	1.22904	80.98	0.599836	-14.7935	101.147	-0.300397	4.75368	121.147	0.299848	-2.17932	141.147	-0.600271	4.95398	161.147	0.599894	-5.49475
	0.978333	-0.00637888	0	20.9828	-0.300416	-0.748307	40.9817	0.299809	-11.0962	60.9817	-0.600405	1.22735	80.9817	0.599836	-14.7916	101.148	-0.300416	4.75288	121.149	0.299867	-2.17835	141.148	-0.600424	4.95272	161.148	0.59997	-5.49321
	0.98	-0.00605459	0	20.9845	-0.300168	-0.749382	40.9833	0.29979	-11.0949	60.9834	-0.600156	1.22566	80.9834	0.599741	-14.7896	101.15	-0.300359	4.75209	121.15	0.299943	-2.17738	141.15	-0.600366	4.95146	161.15	0.599703	-5.49167
	0.981667	-0.0062835	0	20.9862	-0.30032	-0.750458	40.985	0.300096	-11.0936	60.985	-0.600424	1.22397	80.985	0.599722	-14.7877	101.152	-0.30034	4.75129	121.152	0.299886	-2.17641	141.152	-0.600328	4.9502	161.152	0.599913	-5.49013
	0.983333	-0.00611182	0	20.9878	-0.300454	-0.751534	40.9867	0.299829	-11.0923	60.9867	-0.600233	1.22228	80.9867	0.599913	-14.7858	101.153	-0.300473	4.7505	121.154	0.299714	-2.17544	141.153	-0.600309	4.94894	161.153	0.599951	-5.48859
	0.985	-0.00622628	0	20.9895	-0.300473	-0.752609	40.9883	0.299829	-11.091	60.9884	-0.600233	1.22059	80.9884	0.599894	-14.7838	101.155	-0.300397	4.7497	121.155	0.299752	-2.17447	141.155	-0.600328	4.94768	161.155	0.599913	-5.48706
	0.986667	-0.00601644	0	20.9912	-0.30032	-0.753685	40.99	0.299905	-11.0898	60.99	-0.600328	1.2189	80.99	0.599951	-14.7819	101.157	-0.300435	4.7489	121.157	0.299867	-2.1735	141.157	-0.600405	4.94642	161.157	0.599836	-5.48553
	0.988333	-0.00614997	0	20.9928	-0.300378	-0.75476	40.9917	0.29979	-11.0885	60.9917	-0.600366	1.21721	80.9917	0.599913	-14.7799	101.158	-0.300378	4.74811	121.159	0.299886	-2.17253	141.158	-0.600347	4.94517	161.158	0.600008	-5.48399
	0.99	-0.00601644	0	20.9945	-0.300206	-0.755835	40.9933	0.29979	-11.0872	60.9934	-0.600385	1.21553	80.9934	0.599817	-14.778	101.16	-0.300282	4.74731	121.16	0.299905	-2.17156	141.16	-0.600347	4.94391	161.16	0.599951	-5.48246
	0.991667	-0.0061309	0	20.9962	-0.300244	-0.756911	40.995	0.299981	-11.0859	60.995	-0.600405	1.21383	80.995	0.599874	-14.776	101.162	-0.30032	4.74652	121.162	0.299905	-2.17059	141.162	-0.600385	4.94266	161.162	0.59976	-5.48093
	0.993333	-0.00626443	0	20.9978	-0.300473	-0.757985	40.9967	0.299886	-11.0846	60.9967	-0.600405	1.21214	80.9967	0.599874	-14.7741	101.163	-0.30032	4.74572	121.164	0.299943	-2.16963	141.163	-0.600252	4.9414	161.163	0.599779	-5.4794
	0.995	-0.00626443	0	20.9995	-0.300549	-0.75906	40.9983	0.299905	-11.0833	60.9984	-0.60029	1.21046	80.9984	0.599836	-14.7721	101.165	-0.300282	4.74493	121.165	0.299886	-2.16866	141.165	-0.6005	4.94014	161.165	0.599894	-5.47787
	0.996667	-0.0062835	0	21.0012	-0.300397	-0.760137	41	0.299905	-11.082	61	-0.600328	1.20877	81	0.599894	-14.7702	101.167	-0.30034	4.74414	121.167	0.299733	-2.16769	141.167	-0.600366	4.93888	161.167	0.600065	-5.47634
	0.998333	-0.00605459	0	21.0028	-0.300416	-0.76121	41.0017	0.299809	-11.0807	61.0017	-0.600328	1.20708	81.0017	0.599913	-14.7682	101.168	-0.300244	4.74334	121.169	0.299733	-2.16672	141.168	-0.600347	4.93763	161.168	0.599779	-5.47481
	1	-0.00624535	0	21.0045	-0.300378	-0.762286	41.0033	0.299714	-11.0794	61.0034	-0.600233	1.20539	81.0034	0.599836	-14.7663	101.17	-0.300397	4.74255	121.17	0.299848	-2.16576	141.17	-0.600405	4.93638	161.17	0.599817	-5.47329
	1.00167	-0.00611182	0	21.0062	-0.300359	-0.763363	41.005	0.299886	-11.0782	61.005	-0.600347	1.2037	81.005	0.599836	-14.7643	101.172	-0.300244	4.74176	121.172	0.299809	-2.16479	141.172	-0.600328	4.93513	161.172	0.59997	-5.47176
	1.00333	-0.00616905	0	21.0078	-0.300244	-0.764438	41.0067	0.299924	-11.0769	61.0067	-0.600309	1.20201	81.0067	0.599855	-14.7624	101.173	-0.300359	4.74097	121.174	0.299809	-2.16382	141.173	-0.600462	4.93388	161.173	0.600065	-5.47024
	1.005	-0.00601644	0	21.0095	-0.300607	-0.765515	41.0083	0.299771	-11.0756	61.0084	-0.600366	1.20033	81.0084	0.599741	-14.7605	101.175	-0.300416	4.74017	121.175	0.299962	-2.16286	141.175	-0.600366	4.93262	161.175	0.599932	-5.46872
	1.00667	-0.00639796	0	21.0112	-0.300416	-0.766591	41.01	0.29979	-11.0743	61.01	-0.600481	1.19864	81.01	0.599951	-14.7585	101.177	-0.300588	4.73938	121.177	0.299676	-2.16189	141.177	-0.600385	4.93137	161.177	0.59976	-5.4672
	1.00833	-0.00618812	0	21.0128	-0.300435	-0.767667	41.0117	0.299981	-11.073	61.0117	-0.600443	1.19696	81.0117	0.600008	-14.7566	101.178	-0.300473	4.73859	121.179	0.299771	-2.16093	141.178	-0.600347	4.93012	161.178	0.599894	-5.46568
	1.01	-0.0062835	0	21.0145	-0.300301	-0.768745	41.0133	0.299867	-11.0717	61.0134	-0.600366	1.19527	81.0134	0.599894	-14.7546	101.18	-0.300435	4.7378	121.18	0.299962	-2.15996	141.18	-0.600195	4.92887	161.18	0.599932	-5.46416
	1.01167	-0.00626443	0	21.0162	-0.300435	-0.769821	41.015	0.299733	-11.0704	61.015	-0.600271	1.19358	81.015	0.599989	-14.7527	101.182	-0.300473	4.73701	121.182	0.29979	-2.159	141.182	-0.600424	4.92762	161.182	0.599817	-5.46264
	1.01333	-0.00603552	0	21.0178	-0.30034	-0.770898	41.0167	0.299752	-11.0692	61.0167	-0.600443	1.1919	81.0167	0.59997	-14.7507	101.183	-0.300378	4.73622	121.184	0.3	-2.15804	141.183	-0.600481	4.92637	161.183	0.599855	-5.46113
	1.015	-0.00609274	0	21.0195	-0.300549	-0.771976	41.0183	0.29979	-11.0679	61.0184	-0.600347	1.19021	81.0184	0.599932	-14.7488	101.185	-0.300282	4.73543	121.185	0.299848	-2.15707	141.185	-0.600481	4.92512	161.185	0.599874	-5.45961
	1.01667	-0.00622628	0	21.0212	-0.300549	-0.773051	41.02	0.299829	-11.0666	61.02	-0.600424	1.18852	81.02	0.600008	-14.7469	101.187	-0.300511	4.73464	121.187	0.299771	-2.15611	141.187	-0.60029	4.92388	161.187	0.599894	-5.4581
	1.01833	-0.0062835	0	21.0228	-0.300416	-0.774127	41.0217	0.300019	-11.0653	61.0217	-0.60029	1.18684	81.0217	0.599779	-14.7449	101.188	-0.300454	4.73385	121.189	0.299943	-2.15515	141.188	-0.600481	4.92263	161.188	0.59997	-5.45659
	1.02	-0.00618812	0	21.0245	-0.300359	-0.775204	41.0233	0.299905	-11.064	61.0234	-0.600405	1.18515	81.0234	0.59997	-14.743	101.19	-0.300473	4.73306	121.19	0.299943	-2.15418	141.19	-0.600328	4.92139	161.19	0.599855	-5.45508
	1.02167	-0.00614997	0	21.0262	-0.300397	-0.776279	41.025	0.300038	-11.0627	61.025	-0.6005	1.18347	81.025	0.599836	-14.741	101.192	-0.300397	4.73227	121.192	0.299867	-2.15322	141.192	-0.600443	4.92014	161.192	0.599951	-5.45357
	1.02333	-0.0061309	0	21.0278	-0.300511	-0.777356	41.0267	0.29979	-11.0614	61.0267	-0.600347	1.18178	81.0267	0.599798	-14.7391	101.193	-0.300359	4.73148	121.194	0.29979	-2.15226	141.193	-0.600385	4.9189	161.193	0.599855	-5.45206
	1.025	-0.0061309	0	21.0295	-0.300626	-0.778432	41.0283	0.299943	-11.0602	61.0284	-0.600405	1.18009	81.0284	0.599779	-14.7372	101.195	-0.300282	4.73069	121.195	0.29979	-2.1513	141.195	-0.600252	4.91765	161.195	0.599836	-5.45055
	1.02667	-0.00614997	0	21.0312	-0.300397	-0.779507	41.03	0.300019	-11.0589	61.03	-0.600443	1.17841	81.03	0.599894	-14.7352	101.197	-0.300301	4.72991	121.197	0.299981	-2.15034	141.197	-0.600366	4.9164	161.197	0.600046	-5.44905
	1.02833	-0.00635981	0	21.0328	-0.300378	-0.780583	41.0317	0.299733	-11.0576	61.0317	-0.600385	1.17672	81.0317	0.599741	-14.7333	101.198	-0.30032	4.72912	121.199	0.299848	-2.14938	141.198	-0.600519	4.91516	161.198	0.599989	-5.44755
	1.03	-0.0061309	0	21.0345	-0.300359	-0.781658	41.0333	0.299981	-11.0563	61.0334	-0.600233	1.17504	81.0334	0.59976	-14.7314	101.2	-0.300206	4.72833	121.2	0.29979	-2.14841	141.2	-0.600462	4.91392	161.2	0.599855	-5.44604
	1.03167	-0.00616905	0	21.0362	-0.300206	-0.782735	41.035	0.299924	-11.055	61.035	-0.600405	1.17336	81.035	0.599951	-14.7294	101.202	-0.300282	4.72755	121.202	0.299867	-2.14745	141.202	-0.600366	4.91268	161.202	0.600027	-5.44454
	1.03333	-0.00618812	0	21.0378	-0.300511	-0.783812	41.0367	0.299886	-11.0537	61.0367	-0.600366	1.17167	81.0367	0.59976	-14.7275	101.203	-0.300473	4.72676	121.204	0.299771	-2.14649	141.203	-0.600443	4.91144	161.203	0.599874	-5.44304
	1.035	-0.0062835	0	21.0395	-0.300416	-0.784887	41.0383	0.299905	-11.0525	61.0384	-0.600347	1.16999	81.0384	0.599874	-14.7255	101.205	-0.300416	4.72597	121.205	0.299905	-2.14554	141.205	-0.600328	4.9102	161.205	0.599989	-5.44154
	1.03667	-0.00618812	0	21.0412	-0.300378	-0.785964	41.04	0.299905	-11.0512	61.04	-0.600347	1.16831	81.04	0.600008	-14.7236	101.207	-0.300301	4.72518	121.207	0.299905	-2.14458	141.207	-0.600424	4.90896	161.207	0.599836	-5.44004
	1.03833	-0.00622628	0	21.0428	-0.300378	-0.787041	41.0417	0.299771	-11.0499	61.0417	-0.600443	1.16662	81.0417	0.59997	-14.7217	101.208	-0.300473	4.7244	121.209	0.299714	-2.14362	141.208	-0.600214	4.90771	161.208	0.599932	-5.43854
	1.04	-0.0061309	0	21.0445	-0.30032	-0.788116	41.0433	0.299809	-11.0486	61.0434	-0.600347	1.16494	81.0434	0.599932	-14.7197	101.21	-0.300588	4.72361	121.21	0.300019	-2.14266	141.21	-0.600405	4.90647	161.21	0.599951	-5.43704
	1.04167	-0.00616905	0	21.0462	-0.300378	-0.789193	41.045	0.299905	-11.0473	61.045	-0.600366	1.16326	81.045	0.599932	-14.7178	101.212	-0.300359	4.72283	121.212	0.299943	-2.1417	141.212	-0.600366	4.90523	161.212	0.59997	-5.43555
	1.04333	-0.00618812	0	21.0478	-0.300378	-0.79027	41.0467	0.299848	-11.0461	61.0467	-0.600328	1.16158	81.0467	0.600046	-14.7159	101.213	-0.300473	4.72204	121.214	0.299848	-2.14074	141.213	-0.600328	4.90399	161.213	0.600008	-5.43405
	1.045	-0.00626443	0	21.0495	-0.300492	-0.791346	41.0483	0.299695	-11.0448	61.0484	-0.600366	1.15989	81.0484	0.599722	-14.7139	101.215	-0.300359	4.72125	121.215	0.299809	-2.13978	141.215	-0.600328	4.90276	161.215	0.599951	-5.43256
	1.04667	-0.00632166	0	21.0512	-0.300511	-0.792423	41.05	0.299771	-11.0435	61.05	-0.600405	1.15821	81.05	0.599951	-14.712	101.217	-0.300301	4.72047	121.217	0.29979	-2.13883	141.217	-0.600405	4.90152	161.217	0.599932	-5.43107
	1.04833	-0.00601644	0	21.0528	-0.300626	-0.793498	41.0517	0.299924	-11.0422	61.0517	-0.600328	1.15652	81.0517	0.599817	-14.7101	101.218	-0.300282	4.71968	121.219	0.299905	-2.13787	141.218	-0.600347	4.90028	161.218	0.599779	-5.42958
	1.05	-0.00616905	0	21.0545	-0.300454	-0.794574	41.0533	0.299848	-11.0409	61.0534	-0.600309	1.15484	81.0534	0.599951	-14.7081	101.22	-0.300397	4.7189	121.22	0.299829	-2.13692	141.22	-0.600366	4.89904	161.22	0.59997	-5.42808
	1.05167	-0.00624535	0	21.0562	-0.300416	-0.795651	41.055	0.299886	-11.0396	61.055	-0.600443	1.15316	81.055	0.599836	-14.7062	101.222	-0.300244	4.71811	121.222	0.299809	-2.13596	141.222	-0.600385	4.8978	161.222	0.599932	-5.42659
	1.05333	-0.00622628	0	21.0578	-0.300435	-0.796726	41.0567	0.3	-11.0384	61.0567	-0.600424	1.15147	81.0567	0.599798	-14.7043	101.223	-0.300263	4.71733	121.224	0.299943	-2.135	141.223	-0.600405	4.89656	161.223	0.600027	-5.42511
	1.055	-0.00611182	0	21.0595	-0.300378	-0.797802	41.0583	0.299829	-11.0371	61.0584	-0.600347	1.14979	81.0584	0.599894	-14.7023	101.225	-0.300244	4.71655	121.225	0.29979	-2.13405	141.225	-0.60029	4.89533	161.225	0.599855	-5.42362
	1.05667	-0.00605459	0	21.0612	-0.30053	-0.79888	41.06	0.299924	-11.0358	61.06	-0.600443	1.14811	81.06	0.599855	-14.7004	101.227	-0.300397	4.71576	121.227	0.299733	-2.13309	141.227	-0.600405	4.8941	161.227	0.599836	-5.42214
	1.05833	-0.00630258	0	21.0628	-0.300378	-0.799955	41.0617	0.299733	-11.0345	61.0617	-0.600557	1.14642	81.0617	0.599932	-14.6985	101.228	-0.30034	4.71498	121.229	0.29979	-2.13214	141.228	-0.60029	4.89286	161.228	0.599817	-5.42065
	1.06	-0.00630258	0	21.0645	-0.30053	-0.801033	41.0633	0.299829	-11.0332	61.0634	-0.600481	1.14474	81.0634	0.600008	-14.6965	101.23	-0.300359	4.7142	121.23	0.299809	-2.13118	141.23	-0.600424	4.89163	161.23	0.599989	-5.41917
	1.06167	-0.00622628	0	21.0662	-0.300359	-0.802111	41.065	0.299867	-11.032	61.065	-0.600614	1.14306	81.065	0.599894	-14.6946	101.232	-0.300435	4.71341	121.232	0.3	-2.13023	141.232	-0.600538	4.8904	161.232	0.599836	-5.41769
	1.06333	-0.00618812	0	21.0678	-0.300225	-0.803187	41.0667	0.3	-11.0307	61.0667	-0.600557	1.14137	81.0667	0.599989	-14.6927	101.233	-0.300664	4.71263	121.234	0.299752	-2.12928	141.233	-0.600347	4.88917	161.233	0.600122	-5.41621
	1.065	-0.0062072	0	21.0695	-0.300454	-0.804265	41.0683	0.299905	-11.0294	61.0684	-0.600328	1.13969	81.0684	0.599932	-14.6907	101.235	-0.300359	4.71185	121.235	0.299867	-2.12832	141.235	-0.600405	4.88794	161.235	0.599932	-5.41473
	1.06667	-0.00614997	0	21.0712	-0.300568	-0.805342	41.07	0.29979	-11.0281	61.07	-0.6005	1.13801	81.07	0.599932	-14.6888	101.237	-0.30034	4.71107	121.237	0.299809	-2.12737	141.237	-0.600405	4.8867	161.237	0.59997	-5.41325
	1.06833	-0.0062072	0	21.0728	-0.300568	-0.806419	41.0717	0.299886	-11.0268	61.0717	-0.600233	1.13632	81.0717	0.600122	-14.6869	101.238	-0.300549	4.71028	121.239	0.299848	-2.12642	141.238	-0.600309	4.88547	161.238	0.599894	-5.41177
	1.07	-0.00626443	0	21.0745	-0.300359	-0.807498	41.0733	0.299848	-11.0255	61.0734	-0.60029	1.13464	81.0734	0.599817	-14.685	101.24	-0.300378	4.7095	121.24	0.299943	-2.12546	141.24	-0.600424	4.88424	161.24	0.600008	-5.41029
	1.07167	-0.0062072	0	21.0762	-0.30034	-0.808573	41.075	0.299714	-11.0243	61.075	-0.600328	1.13295	81.075	0.599741	-14.683	101.242	-0.300282	4.70872	121.242	0.299771	-2.12451	141.242	-0.600347	4.88302	161.242	0.599874	-5.40882
	1.07333	-0.00616905	0	21.0778	-0.300473	-0.809651	41.0767	0.299943	-11.023	61.0767	-0.600385	1.13127	81.0767	0.59997	-14.6811	101.243	-0.300435	4.70794	121.244	0.299733	-2.12356	141.243	-0.600347	4.88179	161.243	0.599779	-5.40734
	1.075	-0.0062072	0	21.0795	-0.30032	-0.810729	41.0783	0.300077	-11.0217	61.0784	-0.600309	1.12959	81.0784	0.599779	-14.6792	101.245	-0.300225	4.70716	121.245	0.299886	-2.12261	141.245	-0.600252	4.88056	161.245	0.599874	-5.40587
	1.07667	-0.00630258	0	21.0812	-0.300492	-0.811805	41.08	0.300057	-11.0204	61.08	-0.600462	1.1279	81.08	0.599798	-14.6772	101.247	-0.300187	4.70638	121.247	0.299809	-2.12166	141.247	-0.6005	4.87934	161.247	0.599874	-5.40439
	1.07833	-0.00632166	0	21.0828	-0.300549	-0.812883	41.0817	0.299905	-11.0191	61.0817	-0.600366	1.12622	81.0817	0.59976	-14.6753	101.248	-0.30032	4.7056	121.249	0.3	-2.12071	141.248	-0.600252	4.87811	161.248	0.599894	-5.40292
	1.08	-0.00607367	0	21.0845	-0.300359	-0.813961	41.0833	0.29979	-11.0179	61.0834	-0.600347	1.12454	81.0834	0.599951	-14.6734	101.25	-0.30032	4.70482	121.25	0.3	-2.11976	141.25	-0.600424	4.87688	161.25	0.599874	-5.40145
	1.08167	-0.00594014	0	21.0862	-0.300454	-0.815038	41.085	0.299848	-11.0166	61.085	-0.600481	1.12285	81.085	0.599894	-14.6715	101.252	-0.300225	4.70404	121.252	0.299829	-2.11881	141.252	-0.600252	4.87565	161.252	0.599855	-5.39998
	1.08333	-0.00603552	0	21.0878	-0.300301	-0.816116	41.0867	0.29979	-11.0153	61.0867	-0.600347	1.12117	81.0867	0.600046	-14.6695	101.253	-0.300454	4.70326	121.254	0.299867	-2.11786	141.253	-0.600252	4.87442	161.253	0.59976	-5.39851
	1.085	-0.00607367	0	21.0895	-0.300397	-0.817193	41.0883	0.299905	-11.014	61.0884	-0.600462	1.11949	81.0884	0.599913	-14.6676	101.255	-0.300511	4.70248	121.255	0.299829	-2.11691	141.255	-0.600538	4.8732	161.255	0.599836	-5.39705
	1.08667	-0.00605459	0	21.0912	-0.300359	-0.81827	41.09	0.299829	-11.0127	61.09	-0.600195	1.1178	81.09	0.599989	-14.6657	101.257	-0.300416	4.7017	121.257	0.299752	-2.11596	141.257	-0.600462	4.87197	161.257	0.599779	-5.39558
	1.08833	-0.00624535	0	21.0928	-0.300454	-0.819348	41.0917	0.299924	-11.0115	61.0917	-0.600519	1.11612	81.0917	0.600103	-14.6638	101.258	-0.300492	4.70092	121.259	0.3	-2.11501	141.258	-0.600405	4.87075	161.258	0.599913	-5.39411
	1.09	-0.0062835	0	21.0945	-0.300549	-0.820423	41.0933	0.299867	-11.0102	61.0934	-0.600481	1.11444	81.0934	0.599932	-14.6618	101.26	-0.300378	4.70014	121.26	0.299752	-2.11406	141.26	-0.600385	4.86953	161.26	0.599932	-5.39265
	1.09167	-0.00584476	0	21.0962	-0.300416	-0.821501	41.095	0.299829	-11.0089	61.095	-0.600385	1.11276	81.095	0.599836	-14.6599	101.262	-0.300416	4.69936	121.262	0.299848	-2.11312	141.262	-0.600309	4.8683	161.262	0.59997	-5.39118
	1.09333	-0.00616905	0	21.0978	-0.300454	-0.822579	41.0967	0.299829	-11.0076	61.0967	-0.600328	1.11107	81.0967	0.599779	-14.658	101.263	-0.300397	4.69858	121.264	0.299867	-2.11217	141.263	-0.600309	4.86707	161.263	0.599779	-5.38972
	1.095	-0.0061309	0	21.0995	-0.300301	-0.823654	41.0983	0.299886	-11.0064	61.0984	-0.600271	1.10939	81.0984	0.599874	-14.6561	101.265	-0.300435	4.6978	121.265	0.299695	-2.11122	141.265	-0.600347	4.86585	161.265	0.599874	-5.38826
	1.09667	-0.0062072	0	21.1012	-0.300473	-0.824731	41.1	0.29979	-11.0051	61.1	-0.600424	1.10771	81.1	0.600008	-14.6541	101.267	-0.300473	4.69702	121.267	0.299848	-2.11027	141.267	-0.600443	4.86462	161.267	0.599817	-5.3868
	1.09833	-0.00601644	0	21.1028	-0.300416	-0.825808	41.1017	0.300038	-11.0038	61.1017	-0.600366	1.10602	81.1017	0.599894	-14.6522	101.268	-0.300492	4.69625	121.269	0.299733	-2.10933	141.268	-0.6005	4.8634	161.268	0.599779	-5.38534
	1.1	-0.00622628	0	21.1045	-0.300359	-0.826883	41.1033	0.299829	-11.0025	61.1034	-0.60029	1.10434	81.1034	0.599874	-14.6503	101.27	-0.300492	4.69547	121.27	0.299867	-2.10838	141.27	-0.600385	4.86218	161.27	0.599798	-5.38389
	1.10167	-0.00630258	0	21.1062	-0.300454	-0.82796	41.105	0.299962	-11.0012	61.105	-0.600405	1.10266	81.105	0.599951	-14.6484	101.272	-0.300435	4.69469	121.272	0.3	-2.10744	141.272	-0.6005	4.86096	161.272	0.59997	-5.38243
	1.10333	-0.0062072	0	21.1078	-0.300473	-0.829036	41.1067	0.299829	-11	61.1067	-0.600424	1.10098	81.1067	0.599874	-14.6464	101.273	-0.300244	4.69391	121.274	0.299829	-2.10649	141.273	-0.600385	4.85973	161.273	0.599932	-5.38098
	1.105	-0.00609274	0	21.1095	-0.300473	-0.830111	41.1083	0.299962	-10.9987	61.1084	-0.600328	1.09929	81.1084	0.599989	-14.6445	101.275	-0.300187	4.69314	121.275	0.299867	-2.10555	141.275	-0.600347	4.85851	161.275	0.599779	-5.37952
	1.10667	-0.00614997	0	21.1112	-0.300435	-0.831188	41.11	0.299771	-10.9974	61.11	-0.600481	1.09761	81.11	0.59997	-14.6426	101.277	-0.300378	4.69236	121.277	0.299829	-2.1046	141.277	-0.600424	4.85729	161.277	0.599913	-5.37807
	1.10833	-0.00605459	0	21.1128	-0.300225	-0.832263	41.1117	0.299924	-10.9961	61.1117	-0.600443	1.09593	81.1117	0.600008	-14.6407	101.278	-0.300301	4.69158	121.279	0.299829	-2.10366	141.278	-0.600328	4.85606	161.278	0.599951	-5.37662
	1.11	-0.00609274	0	21.1145	-0.300378	-0.83334	41.1133	0.299771	-10.9948	61.1134	-0.600424	1.09425	81.1134	0.599913	-14.6387	101.28	-0.300263	4.6908	121.28	0.299905	-2.10271	141.28	-0.600366	4.85484	161.28	0.599798	-5.37517
	1.11167	-0.00639796	0	21.1162	-0.300492	-0.834417	41.115	0.299809	-10.9936	61.115	-0.600309	1.09256	81.115	0.600046	-14.6368	101.282	-0.30034	4.69002	121.282	0.299886	-2.10177	141.282	-0.600481	4.85363	161.282	0.599798	-5.37372
	1.11333	-0.00634073	0	21.1178	-0.300626	-0.835492	41.1167	0.299809	-10.9923	61.1167	-0.600519	1.09088	81.1167	0.599836	-14.6349	101.283	-0.300301	4.68925	121.284	0.299848	-2.10083	141.283	-0.600309	4.85241	161.283	0.599894	-5.37228
	1.115	-0.00635981	0	21.1195	-0.300549	-0.836568	41.1183	0.299981	-10.991	61.1184	-0.600366	1.0892	81.1184	0.599874	-14.633	101.285	-0.300263	4.68847	121.285	0.299924	-2.09988	141.285	-0.600347	4.85119	161.285	0.599874	-5.37083
	1.11667	-0.00601644	0	21.1212	-0.300473	-0.837645	41.12	0.299771	-10.9897	61.12	-0.600366	1.08751	81.12	0.59976	-14.631	101.287	-0.300244	4.68769	121.287	0.299924	-2.09894	141.287	-0.600252	4.84997	161.287	0.599989	-5.36939
	1.11833	-0.00622628	0	21.1228	-0.300416	-0.83872	41.1217	0.299962	-10.9884	61.1217	-0.600233	1.08583	81.1217	0.599798	-14.6291	101.288	-0.300378	4.68692	121.289	0.299752	-2.098	141.288	-0.600328	4.84876	161.288	0.599913	-5.36795
	1.12	-0.00634073	0	21.1245	-0.300378	-0.839797	41.1233	0.299905	-10.9872	61.1234	-0.600385	1.08415	81.1234	0.599646	-14.6272	101.29	-0.300416	4.68614	121.29	0.299867	-2.09706	141.29	-0.600328	4.84754	161.29	0.59976	-5.3665
	1.12167	-0.0062072	0	21.1262	-0.300378	-0.840873	41.125	0.299924	-10.9859	61.125	-0.600347	1.08246	81.125	0.599836	-14.6253	101.292	-0.300378	4.68536	121.292	0.299848	-2.09612	141.292	-0.600405	4.84632	161.292	0.599836	-5.36506
	1.12333	-0.00595921	0	21.1278	-0.300435	-0.841948	41.1267	0.299771	-10.9846	61.1267	-0.600366	1.08078	81.1267	0.599798	-14.6234	101.293	-0.30034	4.68459	121.294	0.299867	-2.09518	141.293	-0.600309	4.8451	161.293	0.599951	-5.36362
	1.125	-0.00614997	0	21.1295	-0.30053	-0.843025	41.1283	0.299886	-10.9833	61.1284	-0.600309	1.0791	81.1284	0.599874	-14.6214	101.295	-0.300511	4.68381	121.295	0.299886	-2.09423	141.295	-0.600443	4.84388	161.295	0.599932	-5.36218
	1.12667	-0.00618812	0	21.1312	-0.300378	-0.844101	41.13	0.299886	-10.9821	61.13	-0.60029	1.07741	81.13	0.599989	-14.6195	101.297	-0.300473	4.68303	121.297	0.299886	-2.09329	141.297	-0.600347	4.84267	161.297	0.600065	-5.36075
	1.12833	-0.00632166	0	21.1328	-0.300378	-0.845176	41.1317	0.299848	-10.9808	61.1317	-0.600385	1.07573	81.1317	0.599932	-14.6176	101.298	-0.300454	4.68226	121.299	0.300057	-2.09235	141.298	-0.600462	4.84145	161.298	0.599798	-5.35931
	1.13	-0.00632166	0	21.1345	-0.300282	-0.846253	41.1333	0.299829	-10.9795	61.1334	-0.600347	1.07405	81.1334	0.600008	-14.6157	101.3	-0.30032	4.68148	121.3	0.299867	-2.09141	141.3	-0.600405	4.84024	161.3	0.599894	-5.35787
	1.13167	-0.00603552	0	21.1362	-0.300568	-0.847328	41.135	0.299905	-10.9782	61.135	-0.600443	1.07236	81.135	0.599951	-14.6137	101.302	-0.300435	4.68071	121.302	0.299809	-2.09048	141.302	-0.600347	4.83903	161.302	0.600065	-5.35644
	1.13333	-0.00599736	0	21.1378	-0.300397	-0.848404	41.1367	0.299867	-10.977	61.1367	-0.600252	1.07068	81.1367	0.599913	-14.6118	101.303	-0.300454	4.67993	121.304	0.29979	-2.08954	141.303	-0.600462	4.83781	161.303	0.599779	-5.355
	1.135	-0.00630258	0	21.1395	-0.300397	-0.849482	41.1383	0.299962	-10.9757	61.1384	-0.600366	1.069	81.1384	0.599894	-14.6099	101.305	-0.300359	4.67915	121.305	0.29979	-2.0886	141.305	-0.600309	4.8366	161.305	0.600084	-5.35357
	1.13667	-0.00616905	0	21.1412	-0.300397	-0.850556	41.14	0.299924	-10.9744	61.14	-0.600385	1.06732	81.14	0.599932	-14.608	101.307	-0.300435	4.67838	121.307	0.299809	-2.08766	141.307	-0.600385	4.83538	161.307	0.599836	-5.35213
	1.13833	-0.00622628	0	21.1428	-0.300359	-0.851632	41.1417	0.299809	-10.9731	61.1417	-0.600347	1.06564	81.1417	0.599855	-14.6061	101.308	-0.300378	4.6776	121.309	0.300038	-2.08672	141.308	-0.600424	4.83417	161.308	0.599531	-5.3507
	1.14	-0.00630258	0	21.1445	-0.300416	-0.852709	41.1433	0.29979	-10.9718	61.1434	-0.600405	1.06396	81.1434	0.599722	-14.6041	101.31	-0.300359	4.67683	121.31	0.299829	-2.08579	141.31	-0.600176	4.83296	161.31	0.599951	-5.34927
	1.14167	-0.00607367	0	21.1462	-0.300397	-0.853783	41.145	0.300019	-10.9706	61.145	-0.600405	1.06227	81.145	0.59976	-14.6022	101.312	-0.300416	4.67605	121.312	0.299981	-2.08485	141.312	-0.600424	4.83175	161.312	0.599817	-5.34785
	1.14333	-0.00630258	0	21.1478	-0.300492	-0.854859	41.1467	0.299867	-10.9693	61.1467	-0.600576	1.06059	81.1467	0.599836	-14.6003	101.313	-0.300301	4.67528	121.314	0.299943	-2.08391	141.313	-0.600538	4.83054	161.313	0.599722	-5.34642
	1.145	-0.00641704	0	21.1495	-0.300359	-0.855935	41.1483	0.299905	-10.968	61.1484	-0.600309	1.05891	81.1484	0.59997	-14.5984	101.315	-0.300454	4.67451	121.315	0.299771	-2.08298	141.315	-0.600424	4.82934	161.315	0.599894	-5.34499
	1.14667	-0.00635981	0	21.1512	-0.300473	-0.85701	41.15	0.299809	-10.9667	61.15	-0.600309	1.05722	81.15	0.599932	-14.5965	101.317	-0.300282	4.67373	121.317	0.299924	-2.08204	141.317	-0.600424	4.82813	161.317	0.599989	-5.34356
	1.14833	-0.00622628	0	21.1528	-0.300263	-0.858086	41.1517	0.299809	-10.9655	61.1517	-0.600424	1.05554	81.1517	0.600008	-14.5945	101.318	-0.300301	4.67296	121.319	0.299829	-2.08111	141.318	-0.600233	4.82692	161.318	0.599894	-5.34213
	1.15	-0.00607367	0	21.1545	-0.300492	-0.859161	41.1533	0.299809	-10.9642	61.1534	-0.600252	1.05386	81.1534	0.59997	-14.5926	101.32	-0.30032	4.67218	121.32	0.299924	-2.08017	141.32	-0.600366	4.82571	161.32	0.599703	-5.34071
	1.15167	-0.00618812	0	21.1562	-0.300511	-0.860236	41.155	0.299809	-10.9629	61.155	-0.600309	1.05218	81.155	0.599779	-14.5907	101.322	-0.300607	4.67141	121.322	0.300057	-2.07924	141.322	-0.600405	4.8245	161.322	0.599798	-5.33929
	1.15333	-0.00637888	0	21.1578	-0.30053	-0.861312	41.1567	0.299829	-10.9616	61.1567	-0.600538	1.0505	81.1567	0.600046	-14.5888	101.323	-0.300473	4.67063	121.324	0.299771	-2.0783	141.323	-0.600405	4.82329	161.323	0.599989	-5.33787
	1.155	-0.00618812	0	21.1595	-0.300454	-0.862386	41.1583	0.299829	-10.9604	61.1584	-0.600443	1.04881	81.1584	0.59976	-14.5868	101.325	-0.300492	4.66986	121.325	0.299905	-2.07737	141.325	-0.600443	4.82209	161.325	0.599913	-5.33645
	1.15667	-0.0062072	0	21.1612	-0.300301	-0.86346	41.16	0.3	-10.9591	61.16	-0.600576	1.04713	81.16	0.59976	-14.5849	101.327	-0.300378	4.66909	121.327	0.299981	-2.07644	141.327	-0.600424	4.82089	161.327	0.59997	-5.33503
	1.15833	-0.00601644	0	21.1628	-0.300187	-0.864536	41.1617	0.299943	-10.9578	61.1617	-0.600309	1.04545	81.1617	0.600008	-14.583	101.328	-0.300282	4.66831	121.329	0.299733	-2.0755	141.328	-0.60029	4.81969	161.328	0.599894	-5.33361
	1.16	-0.0062072	0	21.1645	-0.30034	-0.865609	41.1633	0.299924	-10.9565	61.1634	-0.600462	1.04377	81.1634	0.599951	-14.5811	101.33	-0.300454	4.66754	121.33	0.29979	-2.07457	141.33	-0.600252	4.81848	161.33	0.600084	-5.33219
	1.16167	-0.0062072	0	21.1662	-0.300435	-0.866684	41.165	0.29979	-10.9553	61.165	-0.600481	1.04209	81.165	0.599855	-14.5792	101.332	-0.300416	4.66677	121.332	0.299867	-2.07364	141.332	-0.600443	4.81728	161.332	0.599989	-5.33077
	1.16333	-0.00622628	0	21.1678	-0.300492	-0.867759	41.1667	0.299981	-10.954	61.1667	-0.600481	1.04041	81.1667	0.599894	-14.5773	101.333	-0.300454	4.66599	121.334	0.299771	-2.07271	141.333	-0.600252	4.81608	161.333	0.599779	-5.32935
	1.165	-0.00614997	0	21.1695	-0.300301	-0.868832	41.1683	0.299848	-10.9527	61.1684	-0.600233	1.03872	81.1684	0.599798	-14.5753	101.335	-0.300435	4.66522	121.335	0.3	-2.07178	141.335	-0.600328	4.81487	161.335	0.59997	-5.32794
	1.16667	-0.00618812	0	21.1712	-0.300378	-0.869907	41.17	0.299771	-10.9514	61.17	-0.600118	1.03705	81.17	0.599894	-14.5734	101.337	-0.300359	4.66445	121.337	0.29979	-2.07085	141.337	-0.600443	4.81367	161.337	0.59976	-5.32652
	1.16833	-0.00622628	0	21.1728	-0.300511	-0.870981	41.1717	0.299829	-10.9502	61.1717	-0.600462	1.03537	81.1717	0.599894	-14.5715	101.338	-0.300435	4.66368	121.339	0.299752	-2.06992	141.338	-0.600424	4.81247	161.338	0.599932	-5.32511
	1.17	-0.00632166	0	21.1745	-0.300416	-0.872055	41.1733	0.299943	-10.9489	61.1734	-0.600443	1.03368	81.1734	0.599817	-14.5696	101.34	-0.300454	4.66291	121.34	0.29979	-2.06899	141.34	-0.600385	4.81127	161.34	0.599874	-5.3237
	1.17167	-0.00634073	0	21.1762	-0.30053	-0.873129	41.175	0.299733	-10.9476	61.175	-0.60029	1.03201	81.175	0.600008	-14.5677	101.342	-0.300301	4.66214	121.342	0.299714	-2.06806	141.342	-0.60029	4.81007	161.342	0.599932	-5.32229
	1.17333	-0.0062072	0	21.1778	-0.300435	-0.874203	41.1767	0.299962	-10.9463	61.1767	-0.60029	1.03033	81.1767	0.600065	-14.5657	101.343	-0.300282	4.66137	121.344	0.299981	-2.06713	141.343	-0.600366	4.80887	161.343	0.59997	-5.32088
	1.175	-0.00601644	0	21.1795	-0.300244	-0.875276	41.1783	0.299867	-10.9451	61.1784	-0.600309	1.02864	81.1784	0.599951	-14.5638	101.345	-0.300435	4.66059	121.345	0.299829	-2.0662	141.345	-0.600405	4.80768	161.345	0.599913	-5.31947
	1.17667	-0.00624535	0	21.1812	-0.30032	-0.876351	41.18	0.299886	-10.9438	61.18	-0.600424	1.02696	81.18	0.599741	-14.5619	101.347	-0.300435	4.65982	121.347	0.299752	-2.06527	141.347	-0.600347	4.80648	161.347	0.59976	-5.31806
	1.17833	-0.00634073	0	21.1828	-0.300511	-0.877424	41.1817	0.299867	-10.9425	61.1817	-0.600271	1.02528	81.1817	0.600027	-14.56	101.348	-0.300397	4.65905	121.349	0.300153	-2.06435	141.348	-0.600424	4.80527	161.348	0.600008	-5.31666
	1.18	-0.00630258	0	21.1845	-0.30034	-0.878498	41.1833	0.299619	-10.9412	61.1834	-0.600195	1.0236	81.1834	0.599913	-14.5581	101.35	-0.300568	4.65828	121.35	0.299962	-2.06342	141.35	-0.60029	4.80407	161.35	0.599932	-5.31525
	1.18167	-0.0062072	0	21.1862	-0.300549	-0.879572	41.185	0.299809	-10.94	61.185	-0.600366	1.02192	81.185	0.599932	-14.5562	101.352	-0.300473	4.65751	121.352	0.299829	-2.06249	141.352	-0.600405	4.80287	161.352	0.599932	-5.31385
	1.18333	-0.0062835	0	21.1878	-0.300454	-0.880644	41.1867	0.299848	-10.9387	61.1867	-0.600328	1.02023	81.1867	0.599874	-14.5542	101.353	-0.30032	4.65674	121.354	0.299848	-2.06157	141.353	-0.600385	4.80168	161.353	0.599874	-5.31245
	1.185	-0.00609274	0	21.1895	-0.300473	-0.881718	41.1883	0.299752	-10.9374	61.1884	-0.600405	1.01855	81.1884	0.599817	-14.5523	101.355	-0.300549	4.65597	121.355	0.29979	-2.06064	141.355	-0.600443	4.80048	161.355	0.599855	-5.31105
	1.18667	-0.00626443	0	21.1912	-0.30032	-0.882793	41.19	0.3	-10.9361	61.19	-0.600385	1.01687	81.19	0.599874	-14.5504	101.357	-0.300301	4.6552	121.357	0.299943	-2.05971	141.357	-0.600481	4.79929	161.357	0.599894	-5.30965
	1.18833	-0.00637888	0	21.1928	-0.30053	-0.883865	41.1917	0.299848	-10.9349	61.1917	-0.600443	1.01519	81.1917	0.599855	-14.5485	101.358	-0.30032	4.65443	121.359	0.299771	-2.05879	141.358	-0.600405	4.79809	161.358	0.599836	-5.30825
	1.19	-0.00622628	0	21.1945	-0.300435	-0.884939	41.1933	0.300019	-10.9336	61.1934	-0.6005	1.01351	81.1934	0.599817	-14.5466	101.36	-0.30034	4.65366	121.36	0.299638	-2.05786	141.36	-0.600443	4.7969	161.36	0.599855	-5.30685
	1.19167	-0.00616905	0	21.1962	-0.300397	-0.886013	41.195	0.299943	-10.9323	61.195	-0.600424	1.01182	81.195	0.599855	-14.5447	101.362	-0.300435	4.65289	121.362	0.299848	-2.05694	141.362	-0.600405	4.7957	161.362	0.59976	-5.30545
	1.19333	-0.00597829	0	21.1978	-0.300549	-0.887085	41.1967	0.299752	-10.931	61.1967	-0.600443	1.01014	81.1967	0.599836	-14.5428	101.363	-0.300397	4.65212	121.364	0.299848	-2.05601	141.363	-0.600366	4.7945	161.363	0.599855	-5.30405
	1.195	-0.00616905	0	21.1995	-0.300435	-0.888159	41.1983	0.299962	-10.9298	61.1984	-0.600252	1.00846	81.1984	0.599817	-14.5408	101.365	-0.300378	4.65135	121.365	0.300057	-2.05509	141.365	-0.600385	4.7933	161.365	0.599913	-5.30265
	1.19667	-0.00626443	0	21.2012	-0.300263	-0.889232	41.2	0.300019	-10.9285	61.2	-0.600309	1.00677	81.2	0.599951	-14.5389	101.367	-0.300225	4.65059	121.367	0.299752	-2.05416	141.367	-0.600328	4.79211	161.367	0.599836	-5.30126
	1.19833	-0.00595921	0	21.2028	-0.300282	-0.890305	41.2017	0.299905	-10.9272	61.2017	-0.600328	1.0051	81.2017	0.599932	-14.537	101.368	-0.30034	4.64982	121.369	0.299829	-2.05324	141.368	-0.600462	4.79092	161.368	0.599665	-5.29987
	1.2	-0.00622628	0	21.2045	-0.300473	-0.89138	41.2033	0.299924	-10.9259	61.2034	-0.6005	1.00341	81.2034	0.599836	-14.5351	101.37	-0.300397	4.64905	121.37	0.299905	-2.05231	141.37	-0.600328	4.78973	161.37	0.600046	-5.29847
	1.20167	-0.0062835	0	21.2062	-0.300435	-0.892452	41.205	0.299943	-10.9247	61.205	-0.600614	1.00173	81.205	0.599913	-14.5332	101.372	-0.300511	4.64828	121.372	0.29979	-2.05139	141.372	-0.600347	4.78854	161.372	0.599855	-5.29708
	1.20333	-0.00605459	0	21.2078	-0.300397	-0.893526	41.2067	0.299829	-10.9234	61.2067	-0.600347	1.00005	81.2067	0.600084	-14.5313	101.373	-0.300397	4.64752	121.374	0.299962	-2.05047	141.373	-0.600309	4.78735	161.373	0.599817	-5.29568
	1.205	-0.00605459	0	21.2095	-0.300378	-0.894601	41.2083	0.300019	-10.9221	61.2084	-0.600233	0.998366	81.2084	0.599932	-14.5294	101.375	-0.300568	4.64675	121.375	0.299886	-2.04955	141.375	-0.600252	4.78615	161.375	0.599951	-5.29429
	1.20667	-0.00616905	0	21.2112	-0.300416	-0.895674	41.21	0.299733	-10.9209	61.21	-0.600405	0.996682	81.21	0.599703	-14.5275	101.377	-0.300473	4.64598	121.377	0.299829	-2.04862	141.377	-0.600385	4.78496	161.377	0.59997	-5.2929
	1.20833	-0.00632166	0	21.2128	-0.300435	-0.896749	41.2117	0.299886	-10.9196	61.2117	-0.600385	0.995003	81.2117	0.599817	-14.5255	101.378	-0.300435	4.64521	121.379	0.299848	-2.0477	141.378	-0.600366	4.78377	161.378	0.599741	-5.29151
	1.21	-0.00601644	0	21.2145	-0.30032	-0.897824	41.2133	0.299886	-10.9183	61.2134	-0.600252	0.99332	81.2134	0.599703	-14.5236	101.38	-0.30053	4.64444	121.38	0.299867	-2.04678	141.38	-0.600328	4.78257	161.38	0.599932	-5.29012
	1.21167	-0.00618812	0	21.2162	-0.300435	-0.898897	41.215	0.300038	-10.917	61.215	-0.600271	0.991637	81.215	0.59997	-14.5217	101.382	-0.300473	4.64368	121.382	0.299657	-2.04586	141.382	-0.600519	4.78139	161.382	0.599951	-5.28873
	1.21333	-0.00626443	0	21.2178	-0.300492	-0.899971	41.2167	0.299867	-10.9158	61.2167	-0.600366	0.989956	81.2167	0.599951	-14.5198	101.383	-0.30034	4.64291	121.384	0.299829	-2.04494	141.383	-0.600328	4.7802	161.383	0.599894	-5.28735
	1.215	-0.00616905	0	21.2195	-0.300397	-0.901045	41.2183	0.299733	-10.9145	61.2184	-0.600595	0.988273	81.2184	0.599932	-14.5179	101.385	-0.300416	4.64215	121.385	0.299829	-2.04402	141.385	-0.6005	4.77901	161.385	0.599951	-5.28596
	1.21667	-0.00614997	0	21.2212	-0.300454	-0.902118	41.22	0.299809	-10.9132	61.22	-0.600443	0.986594	81.22	0.599836	-14.516	101.387	-0.300206	4.64138	121.387	0.299886	-2.0431	141.387	-0.60029	4.77783	161.387	0.599913	-5.28457
	1.21833	-0.00611182	0	21.2228	-0.30034	-0.903192	41.2217	0.299962	-10.9119	61.2217	-0.600462	0.984912	81.2217	0.59997	-14.5141	101.388	-0.300263	4.64061	121.389	0.299905	-2.04218	141.388	-0.600481	4.77664	161.388	0.599798	-5.28319
	1.22	-0.00601644	0	21.2245	-0.300263	-0.904264	41.2233	0.299867	-10.9107	61.2234	-0.600385	0.983228	81.2234	0.599817	-14.5122	101.39	-0.30032	4.63985	121.39	0.299829	-2.04126	141.39	-0.600347	4.77545	161.39	0.600008	-5.2818
	1.22167	-0.00616905	0	21.2262	-0.300588	-0.905338	41.225	0.299829	-10.9094	61.225	-0.600271	0.981551	81.225	0.599913	-14.5102	101.392	-0.300397	4.63908	121.392	0.299848	-2.04034	141.392	-0.60029	4.77426	161.392	0.599855	-5.28042
	1.22333	-0.00637888	0	21.2278	-0.300492	-0.906413	41.2267	0.299943	-10.9081	61.2267	-0.600405	0.979868	81.2267	0.599874	-14.5083	101.393	-0.30034	4.63831	121.394	0.2996	-2.03942	141.393	-0.600328	4.77307	161.393	0.600046	-5.27904
	1.225	-0.0061309	0	21.2295	-0.300397	-0.907484	41.2283	0.299886	-10.9068	61.2284	-0.600385	0.978184	81.2284	0.599779	-14.5064	101.395	-0.300397	4.63755	121.395	0.29979	-2.0385	141.395	-0.6005	4.77188	161.395	0.599798	-5.27766
	1.22667	-0.00626443	0	21.2312	-0.300359	-0.908558	41.23	0.299829	-10.9056	61.23	-0.600366	0.976507	81.23	0.59976	-14.5045	101.397	-0.300511	4.63678	121.397	0.3	-2.03758	141.397	-0.600328	4.7707	161.397	0.599894	-5.27628
	1.22833	-0.00601644	0	21.2328	-0.300282	-0.909633	41.2317	0.299886	-10.9043	61.2317	-0.60029	0.974826	81.2317	0.59976	-14.5026	101.398	-0.30053	4.63602	121.399	0.299848	-2.03667	141.398	-0.6005	4.76952	161.398	0.599779	-5.2749
	1.23	-0.00609274	0	21.2345	-0.300359	-0.910705	41.2333	0.300057	-10.903	61.2334	-0.600405	0.973144	81.2334	0.599913	-14.5007	101.4	-0.300378	4.63525	121.4	0.29979	-2.03575	141.4	-0.600309	4.76833	161.4	0.599836	-5.27352
	1.23167	-0.00626443	0	21.2362	-0.300473	-0.911779	41.235	0.299962	-10.9018	61.235	-0.60029	0.971466	81.235	0.599741	-14.4988	101.402	-0.300359	4.63449	121.402	0.299771	-2.03483	141.402	-0.600347	4.76715	161.402	0.600008	-5.27214
	1.23333	-0.00622628	0	21.2378	-0.300511	-0.912853	41.2367	0.299886	-10.9005	61.2367	-0.600538	0.969786	81.2367	0.59997	-14.4969	101.403	-0.300416	4.63372	121.404	0.299848	-2.03392	141.403	-0.600462	4.76596	161.403	0.599932	-5.27077
	1.235	-0.00624535	0	21.2395	-0.300397	-0.913926	41.2383	0.299867	-10.8992	61.2384	-0.600309	0.968107	81.2384	0.599722	-14.4949	101.405	-0.30032	4.63296	121.405	0.300019	-2.033	141.405	-0.600347	4.76477	161.405	0.599932	-5.26939
	1.23667	-0.00614997	0	21.2412	-0.30053	-0.915	41.24	0.299867	-10.8979	61.24	-0.600328	0.966429	81.24	0.59976	-14.493	101.407	-0.300454	4.63219	121.407	0.299943	-2.03208	141.407	-0.600385	4.76359	161.407	0.599932	-5.26802
	1.23833	-0.00624535	0	21.2428	-0.300225	-0.916073	41.2417	0.299752	-10.8967	61.2417	-0.600309	0.964749	81.2417	0.600084	-14.4911	101.408	-0.30034	4.63143	121.409	0.299829	-2.03117	141.408	-0.600462	4.7624	161.408	0.599874	-5.26665
	1.24	-0.00607367	0	21.2445	-0.300301	-0.917145	41.2433	0.299905	-10.8954	61.2434	-0.60029	0.963072	81.2434	0.599874	-14.4892	101.41	-0.300397	4.63066	121.41	0.299829	-2.03025	141.41	-0.600385	4.76122	161.41	0.600046	-5.26528
	1.24167	-0.00618812	0	21.2462	-0.300473	-0.918219	41.245	0.299829	-10.8941	61.245	-0.600309	0.961393	81.245	0.599722	-14.4873	101.412	-0.300263	4.6299	121.412	0.299848	-2.02934	141.412	-0.6005	4.76004	161.412	0.599798	-5.2639
	1.24333	-0.00611182	0	21.2478	-0.300282	-0.91929	41.2467	0.299809	-10.8928	61.2467	-0.600328	0.959712	81.2467	0.599855	-14.4854	101.413	-0.300397	4.62914	121.414	0.299924	-2.02842	141.413	-0.600347	4.75886	161.413	0.599817	-5.26253
	1.245	-0.00624535	0	21.2495	-0.300435	-0.920363	41.2483	0.299848	-10.8916	61.2484	-0.600366	0.958038	81.2484	0.599798	-14.4835	101.415	-0.300492	4.62837	121.415	0.299848	-2.02751	141.415	-0.600347	4.75768	161.415	0.599913	-5.26116
	1.24667	-0.00594014	0	21.2512	-0.300282	-0.921436	41.25	0.299981	-10.8903	61.25	-0.600519	0.956358	81.25	0.599874	-14.4816	101.417	-0.300435	4.62761	121.417	0.299809	-2.02659	141.417	-0.600233	4.7565	161.417	0.599951	-5.25979
	1.24833	-0.00611182	0	21.2528	-0.300397	-0.922507	41.2517	0.299848	-10.889	61.2517	-0.600462	0.954678	81.2517	0.599932	-14.4796	101.418	-0.300473	4.62684	121.419	0.299981	-2.02568	141.418	-0.600328	4.75532	161.418	0.599894	-5.25842
	1.25	-0.0062072	0	21.2545	-0.300435	-0.923579	41.2533	0.29979	-10.8877	61.2534	-0.600519	0.953004	81.2534	0.599894	-14.4777	101.42	-0.300397	4.62608	121.42	0.299848	-2.02477	141.42	-0.600366	4.75414	161.42	0.599855	-5.25706
	1.25167	-0.00611182	0	21.2562	-0.300397	-0.924653	41.255	0.29979	-10.8865	61.255	-0.600366	0.951326	81.255	0.599855	-14.4758	101.422	-0.300492	4.62531	121.422	0.299867	-2.02386	141.422	-0.600347	4.75295	161.422	0.59997	-5.25569
	1.25333	-0.00601644	0	21.2578	-0.300492	-0.925723	41.2567	0.300019	-10.8852	61.2567	-0.600405	0.949646	81.2567	0.599817	-14.4739	101.423	-0.300397	4.62455	121.424	0.299867	-2.02294	141.423	-0.600385	4.75177	161.423	0.599817	-5.25433
	1.255	-0.0062835	0	21.2595	-0.300378	-0.926796	41.2583	0.299848	-10.8839	61.2584	-0.600328	0.947971	81.2584	0.599951	-14.472	101.425	-0.300435	4.62379	121.425	0.299714	-2.02203	141.425	-0.600481	4.75059	161.425	0.599855	-5.25296
	1.25667	-0.00603552	0	21.2612	-0.300416	-0.927869	41.26	0.299809	-10.8827	61.26	-0.600252	0.946292	81.26	0.599836	-14.4701	101.427	-0.300378	4.62303	121.427	0.300038	-2.02112	141.427	-0.600328	4.74942	161.427	0.599913	-5.2516
	1.25833	-0.00618812	0	21.2628	-0.300282	-0.928939	41.2617	0.299905	-10.8814	61.2617	-0.600347	0.944614	81.2617	0.599874	-14.4682	101.428	-0.300416	4.62226	121.429	0.299943	-2.02021	141.428	-0.600405	4.74824	161.428	0.599951	-5.25024
	1.26	-0.00622628	0	21.2645	-0.300473	-0.930012	41.2633	0.299886	-10.8801	61.2634	-0.600633	0.942937	81.2634	0.600046	-14.4663	101.43	-0.300244	4.6215	121.43	0.29979	-2.0193	141.43	-0.600519	4.74707	161.43	0.599874	-5.24887
	1.26167	-0.00622628	0	21.2662	-0.300492	-0.931083	41.265	0.299848	-10.8788	61.265	-0.600557	0.941257	81.265	0.599951	-14.4644	101.432	-0.30034	4.62074	121.432	0.299848	-2.01839	141.432	-0.600538	4.74589	161.432	0.599798	-5.24751
	1.26333	-0.00614997	0	21.2678	-0.300378	-0.932154	41.2667	0.299905	-10.8776	61.2667	-0.600405	0.939582	81.2667	0.599951	-14.4624	101.433	-0.300511	4.61997	121.434	0.299809	-2.01748	141.433	-0.600252	4.74471	161.433	0.599913	-5.24615
	1.265	-0.00611182	0	21.2695	-0.300359	-0.933226	41.2683	0.299943	-10.8763	61.2684	-0.600443	0.937904	81.2684	0.599932	-14.4605	101.435	-0.300359	4.61921	121.435	0.300019	-2.01657	141.435	-0.600347	4.74353	161.435	0.599817	-5.24479
	1.26667	-0.00609274	0	21.2712	-0.30032	-0.934297	41.27	0.299848	-10.875	61.27	-0.600309	0.936224	81.27	0.599855	-14.4586	101.437	-0.300473	4.61845	121.437	0.299752	-2.01566	141.437	-0.600462	4.74235	161.437	0.600008	-5.24343
	1.26833	-0.00616905	0	21.2728	-0.30032	-0.935368	41.2717	0.299924	-10.8737	61.2717	-0.60029	0.93455	81.2717	0.599913	-14.4567	101.438	-0.300435	4.61769	121.439	0.299714	-2.01475	141.438	-0.600385	4.74117	161.438	0.599894	-5.24208
	1.27	-0.00622628	0	21.2745	-0.300473	-0.93644	41.2733	0.299848	-10.8725	61.2734	-0.600366	0.932872	81.2734	0.600027	-14.4548	101.44	-0.300492	4.61692	121.44	0.299905	-2.01384	141.44	-0.600462	4.74	161.44	0.599932	-5.24072
	1.27167	-0.00614997	0	21.2762	-0.300435	-0.937509	41.275	0.299924	-10.8712	61.275	-0.600424	0.931193	81.275	0.599932	-14.4529	101.442	-0.300454	4.61616	121.442	0.299924	-2.01293	141.442	-0.600462	4.73883	161.442	0.59976	-5.23936
	1.27333	-0.00624535	0	21.2778	-0.300378	-0.93858	41.2767	0.300038	-10.8699	61.2767	-0.600385	0.92952	81.2767	0.600027	-14.451	101.443	-0.300473	4.6154	121.444	0.299924	-2.01202	141.443	-0.600328	4.73765	161.443	0.599779	-5.23801
	1.275	-0.00590198	0	21.2795	-0.300397	-0.939652	41.2783	0.299771	-10.8687	61.2784	-0.600595	0.927843	81.2784	0.59997	-14.4491	101.445	-0.300416	4.61464	121.445	0.299886	-2.01111	141.445	-0.600309	4.73648	161.445	0.599874	-5.23665
	1.27667	-0.00624535	0	21.2812	-0.300244	-0.940721	41.28	0.299886	-10.8674	61.28	-0.600347	0.926165	81.28	0.599913	-14.4472	101.447	-0.30034	4.61388	121.447	0.299867	-2.01021	141.447	-0.600462	4.7353	161.447	0.599855	-5.2353
	1.27833	-0.00618812	0	21.2828	-0.300359	-0.941792	41.2817	0.299829	-10.8661	61.2817	-0.600385	0.924491	81.2817	0.599836	-14.4453	101.448	-0.30034	4.61312	121.449	0.299962	-2.0093	141.448	-0.600252	4.73412	161.448	0.599932	-5.23394
	1.28	-0.00639796	0	21.2845	-0.300492	-0.942864	41.2833	0.29979	-10.8648	61.2834	-0.600347	0.922815	81.2834	0.599798	-14.4433	101.45	-0.300378	4.61235	121.45	0.299981	-2.00839	141.45	-0.600481	4.73295	161.45	0.599932	-5.23259
	1.28167	-0.00614997	0	21.2862	-0.300511	-0.943932	41.285	0.299943	-10.8636	61.285	-0.600385	0.921139	81.285	0.599855	-14.4414	101.452	-0.300301	4.61159	121.452	0.299829	-2.00749	141.452	-0.600271	4.73177	161.452	0.599836	-5.23124
	1.28333	-0.00616905	0	21.2878	-0.300511	-0.945003	41.2867	0.299848	-10.8623	61.2867	-0.600328	0.919464	81.2867	0.599874	-14.4395	101.453	-0.300416	4.61083	121.454	0.299924	-2.00658	141.453	-0.600347	4.7306	161.453	0.599874	-5.22989
	1.285	-0.00618812	0	21.2895	-0.300359	-0.946074	41.2883	0.29979	-10.861	61.2884	-0.600233	0.917787	81.2884	0.599836	-14.4376	101.455	-0.300301	4.61007	121.455	0.299848	-2.00567	141.455	-0.600424	4.72942	161.455	0.599855	-5.22854
	1.28667	-0.00616905	0	21.2912	-0.30034	-0.947143	41.29	0.299867	-10.8598	61.29	-0.600443	0.916114	81.29	0.599836	-14.4357	101.457	-0.300397	4.60931	121.457	0.299867	-2.00477	141.457	-0.600481	4.72825	161.457	0.599951	-5.22719
	1.28833	-0.00607367	0	21.2928	-0.300454	-0.948214	41.2917	0.299848	-10.8585	61.2917	-0.600424	0.914437	81.2917	0.599989	-14.4338	101.458	-0.300549	4.60855	121.459	0.3	-2.00386	141.458	-0.600366	4.72708	161.458	0.59976	-5.22584
	1.29	-0.00599736	0	21.2945	-0.300473	-0.949284	41.2933	0.299752	-10.8572	61.2934	-0.600385	0.912759	81.2934	0.600065	-14.4319	101.46	-0.30053	4.60779	121.46	0.299867	-2.00296	141.46	-0.600366	4.7259	161.46	0.599722	-5.22449
	1.29167	-0.00603552	0	21.2962	-0.300435	-0.950355	41.295	0.299962	-10.8559	61.295	-0.600347	0.911087	81.295	0.599855	-14.43	101.462	-0.30053	4.60703	121.462	0.300077	-2.00206	141.462	-0.600252	4.72472	161.462	0.599894	-5.22314
	1.29333	-0.00614997	0	21.2978	-0.300359	-0.951427	41.2967	0.299924	-10.8547	61.2967	-0.600405	0.909409	81.2967	0.599951	-14.4281	101.463	-0.300397	4.60627	121.464	0.299829	-2.00115	141.463	-0.600366	4.72354	161.463	0.599913	-5.2218
	1.295	-0.00618812	0	21.2995	-0.300244	-0.952496	41.2983	0.299924	-10.8534	61.2984	-0.60029	0.90773	81.2984	0.599836	-14.4262	101.465	-0.300454	4.60551	121.465	0.299829	-2.00025	141.465	-0.600328	4.72237	161.465	0.599855	-5.22046
	1.29667	-0.00614997	0	21.3012	-0.300301	-0.953567	41.3	0.299848	-10.8521	61.3	-0.600424	0.906058	81.3	0.599836	-14.4243	101.467	-0.300359	4.60475	121.467	0.299962	-1.99935	141.467	-0.600405	4.7212	161.467	0.599894	-5.21911
	1.29833	-0.00624535	0	21.3028	-0.300511	-0.954639	41.3017	0.299733	-10.8509	61.3017	-0.60029	0.904381	81.3017	0.599817	-14.4224	101.468	-0.30034	4.60399	121.469	0.299771	-1.99844	141.468	-0.600328	4.72003	161.468	0.599894	-5.21777
	1.3	-0.00626443	0	21.3045	-0.300359	-0.955708	41.3033	0.299848	-10.8496	61.3034	-0.600328	0.902704	81.3034	0.599913	-14.4204	101.47	-0.300282	4.60323	121.47	0.299981	-1.99754	141.47	-0.600424	4.71885	161.47	0.599798	-5.21643
	1.30167	-0.00609274	0	21.3062	-0.300454	-0.956779	41.305	0.299886	-10.8483	61.305	-0.600462	0.901029	81.305	0.59997	-14.4185	101.472	-0.30032	4.60247	121.472	0.29979	-1.99664	141.472	-0.600405	4.71768	161.472	0.599932	-5.21508
	1.30333	-0.00616905	0	21.3078	-0.300435	-0.957851	41.3067	0.299867	-10.8471	61.3067	-0.600443	0.899352	81.3067	0.599913	-14.4166	101.473	-0.300378	4.60171	121.474	0.299886	-1.99573	141.473	-0.600328	4.7165	161.473	0.599951	-5.21374
	1.305	-0.0061309	0	21.3095	-0.300435	-0.95892	41.3083	0.299848	-10.8458	61.3084	-0.600443	0.897677	81.3084	0.599855	-14.4147	101.475	-0.300378	4.60095	121.475	0.299829	-1.99483	141.475	-0.600405	4.71533	161.475	0.59976	-5.2124
	1.30667	-0.00630258	0	21.3112	-0.30034	-0.959992	41.31	0.299733	-10.8445	61.31	-0.600328	0.896002	81.31	0.599874	-14.4128	101.477	-0.300359	4.60019	121.477	0.299657	-1.99393	141.477	-0.600366	4.71415	161.477	0.599817	-5.21106
	1.30833	-0.00616905	0	21.3128	-0.300473	-0.961063	41.3117	0.299886	-10.8432	61.3117	-0.600538	0.894324	81.3117	0.599855	-14.4109	101.478	-0.300435	4.59943	121.479	0.299943	-1.99303	141.478	-0.600328	4.71297	161.478	0.600027	-5.20972
	1.31	-0.00605459	0	21.3145	-0.300492	-0.962134	41.3133	0.299695	-10.842	61.3134	-0.600328	0.892652	81.3134	0.599932	-14.409	101.48	-0.300378	4.59867	121.48	0.299809	-1.99213	141.48	-0.600347	4.7118	161.48	0.59976	-5.20839
	1.31167	-0.00611182	0	21.3162	-0.300588	-0.963206	41.315	0.299848	-10.8407	61.315	-0.600366	0.890976	81.315	0.599894	-14.4071	101.482	-0.30053	4.59792	121.482	0.299829	-1.99123	141.482	-0.600576	4.71063	161.482	0.599951	-5.20705
	1.31333	-0.00618812	0	21.3178	-0.300492	-0.964276	41.3167	0.299905	-10.8394	61.3167	-0.600347	0.889298	81.3167	0.599855	-14.4052	101.483	-0.300492	4.59716	121.484	0.299962	-1.99033	141.483	-0.600309	4.70946	161.483	0.59976	-5.20571
	1.315	-0.00624535	0	21.3195	-0.300397	-0.965348	41.3183	0.299848	-10.8382	61.3184	-0.600118	0.887627	81.3184	0.599779	-14.4033	101.485	-0.300435	4.5964	121.485	0.299619	-1.98943	141.485	-0.600271	4.70829	161.485	0.599779	-5.20438
	1.31667	-0.00639796	0	21.3212	-0.300397	-0.96642	41.32	0.3	-10.8369	61.32	-0.600385	0.885951	81.32	0.599836	-14.4014	101.487	-0.300397	4.59564	121.487	0.29979	-1.98853	141.487	-0.600405	4.70712	161.487	0.599836	-5.20304
	1.31833	-0.0062072	0	21.3228	-0.300416	-0.96749	41.3217	0.299771	-10.8356	61.3217	-0.600424	0.884273	81.3217	0.599894	-14.3995	101.488	-0.300473	4.59488	121.489	0.299848	-1.98763	141.488	-0.600481	4.70595	161.488	0.599836	-5.2017
	1.32	-0.00599736	0	21.3245	-0.300416	-0.968562	41.3233	0.300115	-10.8344	61.3234	-0.600443	0.882601	81.3234	0.599798	-14.3976	101.49	-0.300378	4.59412	121.49	0.299867	-1.98673	141.49	-0.600481	4.70478	161.49	0.599798	-5.20037
	1.32167	-0.00618812	0	21.3262	-0.300416	-0.969634	41.325	0.299867	-10.8331	61.325	-0.600481	0.880926	81.325	0.599817	-14.3957	101.492	-0.300435	4.59337	121.492	0.299867	-1.98583	141.492	-0.600557	4.7036	161.492	0.599817	-5.19904
	1.32333	-0.00622628	0	21.3278	-0.300511	-0.970704	41.3267	0.299943	-10.8318	61.3267	-0.600424	0.87925	81.3267	0.599913	-14.3938	101.493	-0.30034	4.59261	121.494	0.299771	-1.98493	141.493	-0.600366	4.70243	161.493	0.599836	-5.19771
	1.325	-0.00611182	0	21.3295	-0.300359	-0.971776	41.3283	0.299962	-10.8306	61.3284	-0.600366	0.877577	81.3284	0.599779	-14.3918	101.495	-0.300492	4.59185	121.495	0.299943	-1.98404	141.495	-0.600385	4.70127	161.495	0.599932	-5.19638
	1.32667	-0.00622628	0	21.3312	-0.300301	-0.972848	41.33	0.29979	-10.8293	61.33	-0.600538	0.875902	81.33	0.599894	-14.3899	101.497	-0.300397	4.59109	121.497	0.29979	-1.98314	141.497	-0.600366	4.7001	161.497	0.599779	-5.19504
	1.32833	-0.00599736	0	21.3328	-0.30034	-0.973919	41.3317	0.299848	-10.828	61.3317	-0.600347	0.874228	81.3317	0.599913	-14.388	101.498	-0.300416	4.59034	121.499	0.299657	-1.98224	141.498	-0.600328	4.69893	161.498	0.599855	-5.19371
	1.33	-0.00607367	0	21.3345	-0.30053	-0.974991	41.3333	0.299962	-10.8267	61.3334	-0.600328	0.872553	81.3334	0.59997	-14.3861	101.5	-0.300416	4.58958	121.5	0.299905	-1.98134	141.5	-0.600328	4.69776	161.5	0.599874	-5.19238
	1.33167	-0.00624535	0	21.3362	-0.300492	-0.976062	41.335	0.299867	-10.8255	61.335	-0.600366	0.870877	81.335	0.600027	-14.3842	101.502	-0.300378	4.58882	121.502	0.299829	-1.98045	141.502	-0.600481	4.69659	161.502	0.599855	-5.19105
	1.33333	-0.00618812	0	21.3378	-0.300454	-0.977133	41.3367	0.29979	-10.8242	61.3367	-0.600424	0.869205	81.3367	0.599836	-14.3823	101.503	-0.300397	4.58806	121.504	0.299714	-1.97955	141.503	-0.600347	4.69542	161.503	0.599798	-5.18972
	1.335	-0.00622628	0	21.3395	-0.30053	-0.978205	41.3383	0.299962	-10.8229	61.3384	-0.60029	0.867529	81.3384	0.599913	-14.3804	101.505	-0.300282	4.5873	121.505	0.300038	-1.97865	141.505	-0.600309	4.69425	161.505	0.599798	-5.18839
	1.33667	-0.00609274	0	21.3412	-0.300263	-0.979275	41.34	0.299867	-10.8217	61.34	-0.600328	0.865852	81.34	0.599932	-14.3785	101.507	-0.300397	4.58655	121.507	0.299886	-1.97776	141.507	-0.600405	4.69308	161.507	0.600103	-5.18707
	1.33833	-0.00614997	0	21.3428	-0.300225	-0.980346	41.3417	0.299714	-10.8204	61.3417	-0.600309	0.864182	81.3417	0.599874	-14.3766	101.508	-0.300397	4.58579	121.509	0.299886	-1.97686	141.509	-0.600424	4.69168	161.508	0.599874	-5.18574
	1.34	-0.00622628	0	21.3445	-0.300378	-0.981419	41.3433	0.299886	-10.8191	61.3434	-0.60029	0.862507	81.3434	0.599951	-14.3747	101.51	-0.300416	4.58503	121.51	0.299867	-1.97597	141.51	-0.600328	4.69051	161.51	0.599798	-5.18441
	1.34167	-0.00611182	0	21.3462	-0.300568	-0.982488	41.345	0.299867	-10.8179	61.345	-0.60029	0.86083	81.345	0.599836	-14.3728	101.512	-0.300416	4.58428	121.512	0.299962	-1.97507	141.512	-0.60029	4.68934	161.512	0.599951	-5.18309
	1.34333	-0.00624535	0	21.3478	-0.300378	-0.983559	41.3467	0.299733	-10.8166	61.3467	-0.600443	0.859159	81.3467	0.599722	-14.3709	101.513	-0.300378	4.58352	121.514	0.299771	-1.97417	141.514	-0.600366	4.68818	161.513	0.599894	-5.18176
	1.345	-0.00601644	0	21.3495	-0.300568	-0.984631	41.3483	0.299771	-10.8153	61.3484	-0.600424	0.857485	81.3484	0.599951	-14.369	101.515	-0.300359	4.58276	121.515	0.299848	-1.97328	141.515	-0.600405	4.68701	161.515	0.599951	-5.18043
	1.34667	-0.00605459	0	21.3512	-0.300416	-0.985701	41.35	0.299848	-10.8141	61.35	-0.600195	0.85581	81.35	0.599932	-14.3671	101.517	-0.300416	4.58201	121.517	0.299829	-1.97238	141.517	-0.600424	4.68584	161.517	0.599894	-5.17911
	1.34833	-0.00607367	0	21.3528	-0.300511	-0.986773	41.3517	0.299943	-10.8128	61.3517	-0.600271	0.854137	81.3517	0.599989	-14.3652	101.518	-0.300378	4.58125	121.519	0.299962	-1.97149	141.519	-0.6005	4.68467	161.518	0.599894	-5.17779
	1.35	-0.00630258	0	21.3545	-0.300378	-0.987844	41.3533	0.299867	-10.8115	61.3534	-0.600366	0.852463	81.3534	0.599913	-14.3633	101.52	-0.300244	4.58049	121.52	0.300019	-1.9706	141.52	-0.60029	4.6835	161.52	0.599951	-5.17647
	1.35167	-0.00626443	0	21.3562	-0.300359	-0.988915	41.355	0.300038	-10.8102	61.355	-0.600366	0.850791	81.355	0.599989	-14.3614	101.522	-0.300473	4.57973	121.522	0.299733	-1.9697	141.522	-0.600347	4.68234	161.522	0.599951	-5.17515
	1.35333	-0.00616905	0	21.3578	-0.300435	-0.989987	41.3567	0.299714	-10.809	61.3567	-0.600462	0.849117	81.3567	0.599913	-14.3595	101.523	-0.300473	4.57898	121.524	0.299886	-1.96881	141.524	-0.600595	4.68117	161.523	0.600046	-5.17383
	1.355	-0.00609274	0	21.3595	-0.300359	-0.991058	41.3583	0.299829	-10.8077	61.3584	-0.600424	0.847442	81.3584	0.59997	-14.3576	101.525	-0.30032	4.57822	121.525	0.299695	-1.96792	141.525	-0.600366	4.68001	161.525	0.59997	-5.17251
	1.35667	-0.00614997	0	21.3612	-0.300435	-0.992129	41.36	0.299771	-10.8064	61.36	-0.600271	0.845772	81.36	0.599817	-14.3557	101.527	-0.300282	4.57747	121.527	0.299809	-1.96702	141.527	-0.60029	4.67884	161.527	0.599817	-5.17119
	1.35833	-0.00614997	0	21.3628	-0.300416	-0.993202	41.3617	0.299905	-10.8052	61.3617	-0.600366	0.844098	81.3617	0.599779	-14.3538	101.528	-0.300359	4.57671	121.529	0.29979	-1.96613	141.529	-0.600252	4.67768	161.528	0.599798	-5.16987
	1.36	-0.00607367	0	21.3645	-0.30034	-0.994271	41.3633	0.299752	-10.8039	61.3634	-0.600328	0.842422	81.3634	0.599798	-14.3519	101.53	-0.300435	4.57595	121.53	0.299657	-1.96524	141.53	-0.600214	4.67651	161.53	0.600027	-5.16855
	1.36167	-0.00637888	0	21.3662	-0.300263	-0.995343	41.365	0.299695	-10.8026	61.365	-0.600252	0.840752	81.365	0.599855	-14.35	101.532	-0.30032	4.5752	121.532	0.299886	-1.96435	141.532	-0.600347	4.67535	161.532	0.599932	-5.16724
	1.36333	-0.0062072	0	21.3678	-0.300359	-0.996416	41.3667	0.29979	-10.8014	61.3667	-0.600347	0.839078	81.3667	0.59976	-14.3481	101.533	-0.30032	4.57444	121.534	0.299905	-1.96345	141.534	-0.600347	4.67418	161.533	0.599932	-5.16592
	1.365	-0.00624535	0	21.3695	-0.300607	-0.997486	41.3683	0.299905	-10.8001	61.3684	-0.600424	0.837402	81.3684	0.59976	-14.3462	101.535	-0.300263	4.57368	121.535	0.299905	-1.96256	141.535	-0.600328	4.67302	161.535	0.600046	-5.16461
	1.36667	-0.0061309	0	21.3712	-0.300397	-0.998558	41.37	0.299867	-10.7988	61.37	-0.60029	0.835731	81.37	0.599874	-14.3442	101.537	-0.300359	4.57293	121.537	0.299848	-1.96167	141.537	-0.600328	4.67185	161.537	0.599874	-5.16329
	1.36833	-0.00622628	0	21.3728	-0.300378	-0.999631	41.3717	0.299924	-10.7976	61.3717	-0.600233	0.834056	81.3717	0.599874	-14.3423	101.538	-0.300301	4.57217	121.539	0.299752	-1.96078	141.539	-0.600405	4.67069	161.538	0.59997	-5.16198
	1.37	-0.00632166	0	21.3745	-0.300397	-1.0007	41.3733	0.299924	-10.7963	61.3734	-0.600328	0.832382	81.3734	0.599932	-14.3404	101.54	-0.300473	4.57142	121.54	0.299924	-1.95989	141.54	-0.600347	4.66954	161.54	0.599798	-5.16067
	1.37167	-0.00624535	0	21.3762	-0.300416	-1.00177	41.375	0.300019	-10.795	61.375	-0.600328	0.830708	81.375	0.59997	-14.3385	101.542	-0.300473	4.57066	121.542	0.299829	-1.959	141.542	-0.600462	4.66838	161.542	0.599874	-5.15936
	1.37333	-0.00616905	0	21.3778	-0.300492	-1.00284	41.3767	0.299752	-10.7938	61.3767	-0.600233	0.829032	81.3767	0.599894	-14.3366	101.543	-0.300511	4.5699	121.544	0.299886	-1.95811	141.544	-0.600328	4.66722	161.543	0.599836	-5.15804
	1.375	-0.00626443	0	21.3795	-0.300187	-1.00392	41.3783	0.299924	-10.7925	61.3784	-0.600443	0.827361	81.3784	0.599913	-14.3347	101.545	-0.300416	4.56915	121.545	0.299905	-1.95722	141.545	-0.600366	4.66605	161.545	0.599817	-5.15673
	1.37667	-0.00592106	0	21.3812	-0.300397	-1.00499	41.38	0.299752	-10.7912	61.38	-0.600252	0.825685	81.38	0.599855	-14.3328	101.547	-0.300511	4.56839	121.547	0.299771	-1.95633	141.547	-0.600405	4.66489	161.547	0.599798	-5.15543
	1.37833	-0.00597829	0	21.3828	-0.300359	-1.00606	41.3817	0.299733	-10.79	61.3817	-0.600347	0.824009	81.3817	0.599951	-14.3309	101.548	-0.300435	4.56764	121.549	0.299771	-1.95544	141.549	-0.600347	4.66373	161.548	0.599932	-5.15412
	1.38	-0.00616905	0	21.3845	-0.300282	-1.00713	41.3833	0.299905	-10.7887	61.3834	-0.600366	0.822339	81.3834	0.599989	-14.329	101.55	-0.300511	4.56688	121.55	0.299962	-1.95455	141.55	-0.600347	4.66257	161.55	0.599932	-5.15281
	1.38167	-0.0061309	0	21.3862	-0.300492	-1.0082	41.385	0.299981	-10.7874	61.385	-0.60029	0.820665	81.385	0.599894	-14.3271	101.552	-0.300454	4.56613	121.552	0.299905	-1.95366	141.552	-0.600233	4.66142	161.552	0.599855	-5.1515
	1.38333	-0.0062835	0	21.3878	-0.300282	-1.00927	41.3867	0.300019	-10.7862	61.3867	-0.60029	0.818989	81.3867	0.59976	-14.3252	101.553	-0.300492	4.56537	121.554	0.299943	-1.95277	141.554	-0.600443	4.66026	161.553	0.59997	-5.1502
	1.385	-0.00618812	0	21.3895	-0.300416	-1.01034	41.3883	0.300038	-10.7849	61.3884	-0.600405	0.81732	81.3884	0.599855	-14.3233	101.555	-0.30032	4.56462	121.555	0.299943	-1.95188	141.555	-0.600328	4.65911	161.555	0.599798	-5.14889
	1.38667	-0.00590198	0	21.3912	-0.300568	-1.01141	41.39	0.299848	-10.7836	61.39	-0.600233	0.815646	81.39	0.599951	-14.3214	101.557	-0.300378	4.56387	121.557	0.299809	-1.95099	141.557	-0.600366	4.65795	161.557	0.600008	-5.14758
	1.38833	-0.0061309	0	21.3928	-0.300168	-1.01248	41.3917	0.299905	-10.7824	61.3917	-0.600366	0.813971	81.3917	0.599913	-14.3195	101.558	-0.300378	4.56311	121.559	0.299905	-1.9501	141.559	-0.600462	4.65679	161.558	0.599913	-5.14628
	1.39	-0.00630258	0	21.3945	-0.300588	-1.01355	41.3933	0.299829	-10.7811	61.3934	-0.600424	0.812299	81.3934	0.599779	-14.3176	101.56	-0.30034	4.56236	121.56	0.29979	-1.94922	141.56	-0.600366	4.65564	161.56	0.599874	-5.14497
	1.39167	-0.00611182	0	21.3962	-0.300397	-1.01463	41.395	0.299848	-10.7798	61.395	-0.600309	0.810623	81.395	0.599932	-14.3157	101.562	-0.300359	4.5616	121.562	0.299829	-1.94833	141.562	-0.600271	4.65448	161.562	0.599798	-5.14367
	1.39333	-0.00626443	0	21.3978	-0.300454	-1.0157	41.3967	0.299752	-10.7786	61.3967	-0.600385	0.808951	81.3967	0.599913	-14.3138	101.563	-0.300511	4.56085	121.564	0.299867	-1.94744	141.564	-0.600462	4.65332	161.563	0.599855	-5.14237
	1.395	-0.00605459	0	21.3995	-0.300435	-1.01677	41.3983	0.299886	-10.7773	61.3984	-0.600385	0.807276	81.3984	0.599741	-14.3119	101.565	-0.300435	4.56009	121.565	0.299771	-1.94656	141.565	-0.600309	4.65216	161.565	0.599779	-5.14107
	1.39667	-0.00597829	0	21.4012	-0.300378	-1.01784	41.4	0.299829	-10.776	61.4	-0.600462	0.805599	81.4	0.599913	-14.31	101.567	-0.300416	4.55934	121.567	0.299752	-1.94567	141.567	-0.600347	4.65101	161.567	0.59997	-5.13977
	1.39833	-0.0062835	0	21.4028	-0.300454	-1.01891	41.4017	0.299829	-10.7748	61.4017	-0.600405	0.803928	81.4017	0.599836	-14.3081	101.568	-0.300454	4.55859	121.569	0.299848	-1.94478	141.569	-0.600405	4.64986	161.568	0.599913	-5.13846
	1.4	-0.00618812	0	21.4045	-0.300378	-1.01998	41.4033	0.299924	-10.7735	61.4034	-0.600443	0.802252	81.4034	0.600008	-14.3062	101.57	-0.300435	4.55783	121.57	0.299886	-1.94389	141.57	-0.600424	4.6487	161.57	0.599874	-5.13716
	1.40167	-0.0062072	0	21.4062	-0.30034	-1.02105	41.405	0.299771	-10.7722	61.405	-0.600328	0.800574	81.405	0.599722	-14.3043	101.572	-0.300378	4.55708	121.572	0.300057	-1.94301	141.572	-0.600538	4.64755	161.572	0.599855	-5.13586
	1.40333	-0.0062072	0	21.4078	-0.300473	-1.02212	41.4067	0.299867	-10.771	61.4067	-0.600309	0.798902	81.4067	0.599722	-14.3024	101.573	-0.300435	4.55633	121.574	0.299867	-1.94212	141.574	-0.600443	4.64639	161.573	0.599798	-5.13457
	1.405	-0.00601644	0	21.4095	-0.300378	-1.02319	41.4083	0.299848	-10.7697	61.4084	-0.600328	0.797225	81.4084	0.599855	-14.3005	101.575	-0.300301	4.55557	121.575	0.299752	-1.94124	141.575	-0.600443	4.64523	161.575	0.599817	-5.13327
	1.40667	-0.00616905	0	21.4112	-0.30034	-1.02426	41.41	0.299886	-10.7684	61.41	-0.600309	0.795548	81.41	0.599779	-14.2986	101.577	-0.300473	4.55482	121.577	0.300038	-1.94035	141.577	-0.600347	4.64408	161.577	0.599913	-5.13198
	1.40833	-0.00626443	0	21.4128	-0.300416	-1.02533	41.4117	0.299867	-10.7672	61.4117	-0.600385	0.793873	81.4117	0.599951	-14.2967	101.578	-0.30034	4.55407	121.579	0.300038	-1.93947	141.579	-0.600424	4.64292	161.578	0.599989	-5.13068
	1.41	-0.00655057	0	21.4145	-0.30034	-1.0264	41.4133	0.299943	-10.7659	61.4134	-0.600385	0.792194	81.4134	0.600065	-14.2948	101.58	-0.300359	4.55331	121.58	0.299962	-1.93858	141.58	-0.600271	4.64177	161.58	0.599951	-5.12939
	1.41167	-0.0062072	0	21.4162	-0.300454	-1.02747	41.415	0.299809	-10.7646	61.415	-0.600443	0.79052	81.415	0.599836	-14.2929	101.582	-0.300301	4.55256	121.582	0.29979	-1.9377	141.582	-0.60029	4.64061	161.582	0.59976	-5.12809
	1.41333	-0.0061309	0	21.4178	-0.30032	-1.02854	41.4167	0.299924	-10.7634	61.4167	-0.600481	0.788843	81.4167	0.599855	-14.291	101.583	-0.30034	4.55181	121.584	0.299905	-1.93682	141.584	-0.600385	4.63946	161.583	0.599989	-5.1268
	1.415	-0.00611182	0	21.4195	-0.300225	-1.02962	41.4183	0.299943	-10.7621	61.4184	-0.60029	0.787164	81.4184	0.59997	-14.2891	101.585	-0.300416	4.55106	121.585	0.299924	-1.93593	141.585	-0.600309	4.63831	161.585	0.599855	-5.1255
	1.41667	-0.0061309	0	21.4212	-0.300263	-1.03068	41.42	0.299943	-10.7609	61.42	-0.600424	0.785492	81.42	0.599855	-14.2872	101.587	-0.300359	4.5503	121.587	0.299657	-1.93505	141.587	-0.600366	4.63715	161.587	0.59997	-5.12421
	1.41833	-0.00607367	0	21.4228	-0.300416	-1.03176	41.4217	0.299867	-10.7596	61.4217	-0.600233	0.783815	81.4217	0.600008	-14.2853	101.588	-0.300397	4.54955	121.589	0.299886	-1.93417	141.589	-0.600366	4.636	161.588	0.599913	-5.12292
	1.42	-0.00618812	0	21.4245	-0.300397	-1.03282	41.4233	0.299867	-10.7583	61.4234	-0.600328	0.782137	81.4234	0.599817	-14.2834	101.59	-0.300435	4.5488	121.59	0.299924	-1.93328	141.59	-0.6005	4.63484	161.59	0.599722	-5.12163
	1.42167	-0.00622628	0	21.4262	-0.300607	-1.03389	41.425	0.299752	-10.7571	61.425	-0.600309	0.780465	81.425	0.599741	-14.2815	101.592	-0.30032	4.54804	121.592	0.299809	-1.9324	141.592	-0.600443	4.63368	161.592	0.599874	-5.12034
	1.42333	-0.00609274	0	21.4278	-0.300378	-1.03497	41.4267	0.29979	-10.7558	61.4267	-0.600271	0.778789	81.4267	0.599855	-14.2796	101.593	-0.300359	4.54729	121.594	0.29979	-1.93152	141.594	-0.600328	4.63253	161.593	0.599817	-5.11905
	1.425	-0.00622628	0	21.4295	-0.300359	-1.03603	41.4283	0.299829	-10.7545	61.4284	-0.60029	0.777112	81.4284	0.599874	-14.2777	101.595	-0.30053	4.54654	121.595	0.300096	-1.93063	141.595	-0.600405	4.63138	161.595	0.599855	-5.11777
	1.42667	-0.00626443	0	21.4312	-0.30053	-1.03711	41.43	0.299867	-10.7533	61.43	-0.600309	0.775438	81.43	0.599894	-14.2758	101.597	-0.30032	4.54579	121.597	0.299886	-1.92975	141.597	-0.600309	4.63023	161.597	0.599836	-5.11648
	1.42833	-0.0062835	0	21.4328	-0.300435	-1.03818	41.4317	0.299981	-10.752	61.4317	-0.600366	0.773761	81.4317	0.600065	-14.2739	101.598	-0.300282	4.54504	121.599	0.299809	-1.92887	141.599	-0.600481	4.62908	161.598	0.599855	-5.11519
	1.43	-0.00614997	0	21.4345	-0.300492	-1.03924	41.4333	0.299829	-10.7507	61.4334	-0.600328	0.772087	81.4334	0.599894	-14.272	101.6	-0.300397	4.54429	121.6	0.3	-1.92799	141.6	-0.600271	4.62793	161.6	0.600065	-5.1139
	1.43167	-0.00601644	0	21.4362	-0.300359	-1.04032	41.435	0.299943	-10.7495	61.435	-0.600519	0.770411	81.435	0.599817	-14.2701	101.602	-0.30032	4.54353	121.602	0.299676	-1.92711	141.602	-0.600328	4.62678	161.602	0.600142	-5.11262
	1.43333	-0.00614997	0	21.4378	-0.300416	-1.04139	41.4367	0.299886	-10.7482	61.4367	-0.600519	0.768734	81.4367	0.599836	-14.2682	101.603	-0.30034	4.54278	121.604	0.299886	-1.92623	141.604	-0.600385	4.62562	161.603	0.599817	-5.11133
	1.435	-0.00626443	0	21.4395	-0.300225	-1.04246	41.4383	0.299905	-10.7469	61.4384	-0.600366	0.767062	81.4384	0.59976	-14.2663	101.605	-0.300473	4.54203	121.605	0.299867	-1.92535	141.605	-0.600519	4.62447	161.605	0.599817	-5.11005
	1.43667	-0.00626443	0	21.4412	-0.300111	-1.04353	41.44	0.299752	-10.7457	61.44	-0.600405	0.765387	81.44	0.599836	-14.2644	101.607	-0.300454	4.54128	121.607	0.299886	-1.92447	141.607	-0.600385	4.62332	161.607	0.600122	-5.10877
	1.43833	-0.00632166	0	21.4428	-0.30053	-1.0446	41.4417	0.299848	-10.7444	61.4417	-0.600309	0.76371	81.4417	0.59976	-14.2625	101.608	-0.300454	4.54053	121.609	0.299848	-1.92359	141.609	-0.600481	4.62217	161.608	0.599913	-5.10748
	1.44	-0.00618812	0	21.4445	-0.300454	-1.04567	41.4433	0.299943	-10.7431	61.4434	-0.600481	0.76204	81.4434	0.599855	-14.2606	101.61	-0.300511	4.53978	121.61	0.299809	-1.92271	141.61	-0.600366	4.62102	161.61	0.599913	-5.1062
	1.44167	-0.00605459	0	21.4462	-0.300416	-1.04674	41.445	0.299924	-10.7419	61.445	-0.600252	0.760365	81.445	0.599817	-14.2587	101.612	-0.300492	4.53902	121.612	0.299886	-1.92183	141.612	-0.600366	4.61988	161.612	0.599836	-5.10492
	1.44333	-0.00609274	0	21.4478	-0.300473	-1.04781	41.4467	0.299924	-10.7406	61.4467	-0.600366	0.758688	81.4467	0.599855	-14.2568	101.613	-0.30032	4.53827	121.614	0.299905	-1.92095	141.614	-0.600309	4.61873	161.613	0.59997	-5.10363
	1.445	-0.00624535	0	21.4495	-0.300435	-1.04888	41.4483	0.299943	-10.7393	61.4484	-0.6005	0.757017	81.4484	0.599798	-14.2549	101.615	-0.30032	4.53752	121.615	0.299714	-1.92007	141.615	-0.600347	4.61758	161.615	0.599874	-5.10235
	1.44667	-0.00618812	0	21.4512	-0.300435	-1.04995	41.45	0.299924	-10.7381	61.45	-0.600195	0.755341	81.45	0.599913	-14.253	101.617	-0.300378	4.53677	121.617	0.299829	-1.91919	141.617	-0.600366	4.61643	161.617	0.599894	-5.10107
	1.44833	-0.00603552	0	21.4528	-0.300416	-1.05102	41.4517	0.299867	-10.7368	61.4517	-0.600424	0.753665	81.4517	0.600046	-14.2511	101.618	-0.300435	4.53601	121.619	0.299809	-1.91832	141.619	-0.600176	4.61528	161.618	0.599989	-5.09979
	1.45	-0.0061309	0	21.4545	-0.300397	-1.05209	41.4533	0.299714	-10.7355	61.4534	-0.600347	0.75199	81.4534	0.59997	-14.2492	101.62	-0.300568	4.53526	121.62	0.299867	-1.91744	141.62	-0.600328	4.61413	161.62	0.599894	-5.09852
	1.45167	-0.00616905	0	21.4562	-0.300435	-1.05316	41.455	0.299848	-10.7343	61.455	-0.600347	0.750313	81.455	0.600008	-14.2473	101.622	-0.300549	4.53451	121.622	0.299943	-1.91656	141.622	-0.600481	4.61298	161.622	0.599855	-5.09724
	1.45333	-0.00611182	0	21.4578	-0.300511	-1.05423	41.4567	0.299867	-10.733	61.4567	-0.600347	0.748641	81.4567	0.599913	-14.2454	101.623	-0.300359	4.53376	121.624	0.299733	-1.91569	141.624	-0.600519	4.61184	161.623	0.599913	-5.09596
	1.455	-0.00607367	0	21.4595	-0.300416	-1.0553	41.4583	0.299905	-10.7318	61.4584	-0.600385	0.746965	81.4584	0.599779	-14.2435	101.625	-0.300359	4.53301	121.625	0.299809	-1.91481	141.625	-0.60029	4.61069	161.625	0.599951	-5.09468
	1.45667	-0.0062072	0	21.4612	-0.300301	-1.05637	41.46	0.299981	-10.7305	61.46	-0.600424	0.745287	81.46	0.59997	-14.2416	101.627	-0.300473	4.53226	121.627	0.299638	-1.91393	141.627	-0.60029	4.60954	161.627	0.599989	-5.09341
	1.45833	-0.0061309	0	21.4628	-0.300473	-1.05744	41.4617	0.299867	-10.7292	61.4617	-0.600443	0.743617	81.4617	0.599932	-14.2397	101.628	-0.300416	4.53151	121.629	0.299676	-1.91306	141.629	-0.60029	4.6084	161.628	0.599932	-5.09213
	1.46	-0.00643611	0	21.4645	-0.300416	-1.05851	41.4633	0.299752	-10.728	61.4634	-0.600576	0.741942	81.4634	0.59997	-14.2378	101.63	-0.300435	4.53076	121.63	0.3	-1.91218	141.63	-0.600481	4.60725	161.63	0.59976	-5.09086
	1.46167	-0.0062835	0	21.4662	-0.300549	-1.05958	41.465	0.299771	-10.7267	61.465	-0.600462	0.740266	81.465	0.599913	-14.2359	101.632	-0.300473	4.53001	121.632	0.299962	-1.9113	141.632	-0.600309	4.6061	161.632	0.599779	-5.08958
	1.46333	-0.00624535	0	21.4678	-0.30032	-1.06065	41.4667	0.299867	-10.7254	61.4667	-0.60029	0.738596	81.4667	0.599855	-14.234	101.633	-0.300492	4.52926	121.634	0.299771	-1.91043	141.634	-0.600309	4.60495	161.633	0.599836	-5.08831
	1.465	-0.00624535	0	21.4695	-0.30034	-1.06173	41.4683	0.299886	-10.7242	61.4684	-0.600347	0.736921	81.4684	0.599836	-14.2321	101.635	-0.300435	4.52851	121.635	0.299962	-1.90955	141.635	-0.600271	4.6038	161.635	0.599932	-5.08704
	1.46667	-0.00614997	0	21.4712	-0.300549	-1.06279	41.47	0.299752	-10.7229	61.47	-0.600328	0.735245	81.47	0.599779	-14.2302	101.637	-0.300378	4.52776	121.637	0.299943	-1.90868	141.637	-0.600519	4.60266	161.637	0.599989	-5.08577
	1.46833	-0.00624535	0	21.4728	-0.300511	-1.06387	41.4717	0.299943	-10.7217	61.4717	-0.600347	0.733572	81.4717	0.599836	-14.2283	101.638	-0.300282	4.52701	121.639	0.299962	-1.90781	141.639	-0.600424	4.60152	161.638	0.599913	-5.0845
	1.47	-0.00616905	0	21.4745	-0.300549	-1.06494	41.4733	0.299924	-10.7204	61.4734	-0.600271	0.731896	81.4734	0.600027	-14.2264	101.64	-0.300359	4.52626	121.64	0.299809	-1.90693	141.64	-0.600385	4.60038	161.64	0.59976	-5.08323
	1.47167	-0.00618812	0	21.4762	-0.300473	-1.06601	41.475	0.299867	-10.7191	61.475	-0.600519	0.730223	81.475	0.59997	-14.2245	101.642	-0.300206	4.52551	121.642	0.299829	-1.90606	141.642	-0.600462	4.59923	161.642	0.599913	-5.08196
	1.47333	-0.00626443	0	21.4778	-0.30032	-1.06708	41.4767	0.299867	-10.7179	61.4767	-0.600214	0.728547	81.4767	0.599874	-14.2226	101.643	-0.300397	4.52476	121.644	0.299943	-1.90518	141.644	-0.600252	4.59809	161.643	0.599855	-5.08069
	1.475	-0.0061309	0	21.4795	-0.300359	-1.06815	41.4783	0.299848	-10.7166	61.4784	-0.600481	0.726871	81.4784	0.599951	-14.2207	101.645	-0.300454	4.52401	121.645	0.299867	-1.90431	141.645	-0.600405	4.59694	161.645	0.599836	-5.07942
	1.47667	-0.00607367	0	21.4812	-0.30053	-1.06922	41.48	0.299848	-10.7153	61.48	-0.600405	0.7252	81.48	0.59997	-14.2188	101.647	-0.30032	4.52326	121.647	0.29979	-1.90344	141.647	-0.600405	4.5958	161.647	0.599894	-5.07816
	1.47833	-0.00601644	0	21.4828	-0.30053	-1.07029	41.4817	0.3	-10.7141	61.4817	-0.600309	0.723525	81.4817	0.59997	-14.2169	101.648	-0.300492	4.52251	121.649	0.299829	-1.90256	141.649	-0.600385	4.59465	161.648	0.59976	-5.07689
	1.48	-0.00618812	0	21.4845	-0.300378	-1.07136	41.4833	0.3	-10.7128	61.4834	-0.600405	0.721848	81.4834	0.599894	-14.2151	101.65	-0.300473	4.52176	121.65	0.299886	-1.90169	141.65	-0.600347	4.59351	161.65	0.599932	-5.07563
	1.48167	-0.00614997	0	21.4862	-0.300359	-1.07243	41.485	0.299905	-10.7116	61.485	-0.600328	0.720177	81.485	0.599817	-14.2132	101.652	-0.300378	4.52101	121.652	0.299733	-1.90082	141.652	-0.60029	4.59236	161.652	0.59997	-5.07436
	1.48333	-0.00634073	0	21.4878	-0.300378	-1.0735	41.4867	0.299867	-10.7103	61.4867	-0.600424	0.718502	81.4867	0.599798	-14.2113	101.653	-0.300301	4.52026	121.654	0.299905	-1.89995	141.654	-0.600481	4.59122	161.653	0.600008	-5.0731
	1.485	-0.00614997	0	21.4895	-0.300435	-1.07457	41.4883	0.299867	-10.709	61.4884	-0.600252	0.716825	81.4884	0.599951	-14.2094	101.655	-0.300416	4.51951	121.655	0.299638	-1.89907	141.655	-0.600519	4.59008	161.655	0.599684	-5.07183
	1.48667	-0.00609274	0	21.4912	-0.300492	-1.07564	41.49	0.299962	-10.7078	61.49	-0.600366	0.715152	81.49	0.600008	-14.2075	101.657	-0.300473	4.51876	121.657	0.299848	-1.8982	141.657	-0.600481	4.58894	161.657	0.599894	-5.07057
	1.48833	-0.00618812	0	21.4928	-0.300435	-1.07672	41.4917	0.299924	-10.7065	61.4917	-0.600233	0.713475	81.4917	0.599894	-14.2056	101.658	-0.300378	4.51801	121.659	0.299752	-1.89733	141.659	-0.600214	4.58779	161.658	0.599913	-5.0693
	1.49	-0.00637888	0	21.4945	-0.300492	-1.07778	41.4933	0.299924	-10.7052	61.4934	-0.600309	0.711801	81.4934	0.600084	-14.2037	101.66	-0.30032	4.51726	121.66	0.29979	-1.89646	141.66	-0.600443	4.58665	161.66	0.599855	-5.06804
	1.49167	-0.00630258	0	21.4962	-0.300492	-1.07886	41.495	0.300019	-10.704	61.495	-0.600481	0.710126	81.495	0.599989	-14.2018	101.662	-0.300397	4.51651	121.662	0.299962	-1.89559	141.662	-0.600462	4.5855	161.662	0.599779	-5.06678
	1.49333	-0.00626443	0	21.4978	-0.30032	-1.07993	41.4967	0.299905	-10.7027	61.4967	-0.600385	0.708449	81.4967	0.599874	-14.1999	101.663	-0.300397	4.51576	121.664	0.299848	-1.89472	141.664	-0.600538	4.58436	161.663	0.599855	-5.06552
	1.495	-0.0061309	0	21.4995	-0.300492	-1.081	41.4983	0.299962	-10.7015	61.4984	-0.600347	0.706778	81.4984	0.599913	-14.198	101.665	-0.300435	4.51502	121.665	0.299962	-1.89385	141.665	-0.600443	4.58322	161.665	0.599951	-5.06426
	1.49667	-0.00599736	0	21.5012	-0.30053	-1.08207	41.5	0.299829	-10.7002	61.5	-0.60029	0.705104	81.5	0.599932	-14.1961	101.667	-0.300473	4.51427	121.667	0.299905	-1.89297	141.667	-0.600462	4.58208	161.667	0.599798	-5.063
	1.49833	-0.0062835	0	21.5028	-0.300301	-1.08314	41.5017	0.299867	-10.6989	61.5017	-0.600424	0.703428	81.5017	0.599989	-14.1942	101.668	-0.30034	4.51352	121.669	0.299752	-1.8921	141.669	-0.600347	4.58094	161.668	0.599798	-5.06175
	1.5	-0.00618812	0	21.5045	-0.300282	-1.08421	41.5033	0.299752	-10.6977	61.5034	-0.600366	0.70176	81.5034	0.599855	-14.1923	101.67	-0.300359	4.51277	121.67	0.299848	-1.89123	141.67	-0.6005	4.57979	161.67	0.599836	-5.06049
	1.50167	-0.00616905	0	21.5062	-0.30032	-1.08528	41.505	0.299905	-10.6964	61.505	-0.600252	0.700086	81.505	0.599779	-14.1904	101.672	-0.300473	4.51202	121.672	0.299867	-1.89036	141.672	-0.600405	4.57865	161.672	0.600046	-5.05923
	1.50333	-0.00622628	0	21.5078	-0.300301	-1.08635	41.5067	0.300019	-10.6951	61.5067	-0.600328	0.698411	81.5067	0.599855	-14.1885	101.673	-0.300378	4.51127	121.674	0.299962	-1.88949	141.674	-0.600328	4.57751	161.673	0.599989	-5.05797
	1.505	-0.00614997	0	21.5095	-0.300435	-1.08742	41.5083	0.299905	-10.6939	61.5084	-0.600233	0.696743	81.5084	0.599951	-14.1866	101.675	-0.300244	4.51052	121.675	0.299962	-1.88862	141.675	-0.600366	4.57636	161.675	0.599874	-5.05671
	1.50667	-0.00618812	0	21.5112	-0.300168	-1.08849	41.51	0.299905	-10.6926	61.51	-0.600366	0.695069	81.51	0.599836	-14.1847	101.677	-0.300168	4.50978	121.677	0.299714	-1.88775	141.677	-0.6005	4.57522	161.677	0.599836	-5.05546
	1.50833	-0.00626443	0	21.5128	-0.30013	-1.08956	41.5117	0.299905	-10.6914	61.5117	-0.600424	0.693396	81.5117	0.599817	-14.1828	101.678	-0.300301	4.50903	121.679	0.299809	-1.88688	141.679	-0.600385	4.57408	161.678	0.599932	-5.05421
	1.51	-0.00639796	0	21.5145	-0.300301	-1.09063	41.5133	0.299809	-10.6901	61.5134	-0.600424	0.691725	81.5134	0.599684	-14.1809	101.68	-0.300511	4.50828	121.68	0.299943	-1.88601	141.68	-0.600443	4.57294	161.68	0.600008	-5.05295
	1.51167	-0.00630258	0	21.5162	-0.300378	-1.0917	41.515	0.300019	-10.6888	61.515	-0.600443	0.690052	81.515	0.599932	-14.1791	101.682	-0.300397	4.50753	121.682	0.299676	-1.88514	141.682	-0.600347	4.5718	161.682	0.599817	-5.0517
	1.51333	-0.0061309	0	21.5178	-0.300549	-1.09277	41.5167	0.299905	-10.6876	61.5167	-0.600309	0.68838	81.5167	0.599932	-14.1772	101.683	-0.300492	4.50678	121.684	0.299829	-1.88428	141.684	-0.600195	4.57067	161.683	0.599684	-5.05044
	1.515	-0.00630258	0	21.5195	-0.300435	-1.09384	41.5183	0.299809	-10.6863	61.5184	-0.600405	0.686707	81.5184	0.600027	-14.1753	101.685	-0.30053	4.50603	121.685	0.299924	-1.88341	141.685	-0.600309	4.56953	161.685	0.59976	-5.04919
	1.51667	-0.00609274	0	21.5212	-0.30034	-1.09491	41.52	0.299809	-10.685	61.52	-0.600424	0.685033	81.52	0.600161	-14.1734	101.687	-0.300454	4.50529	121.687	0.29979	-1.88254	141.687	-0.600366	4.56839	161.687	0.599836	-5.04794
	1.51833	-0.00618812	0	21.5228	-0.300435	-1.09598	41.5217	0.299924	-10.6838	61.5217	-0.600347	0.683363	81.5217	0.599855	-14.1715	101.688	-0.300435	4.50454	121.689	0.299981	-1.88167	141.689	-0.600366	4.56724	161.688	0.599894	-5.04668
	1.52	-0.0061309	0	21.5245	-0.300473	-1.09705	41.5233	0.299809	-10.6825	61.5234	-0.600309	0.681689	81.5234	0.599894	-14.1696	101.69	-0.300473	4.50379	121.69	0.299886	-1.8808	141.69	-0.600443	4.5661	161.69	0.599874	-5.04543
	1.52167	-0.00626443	0	21.5262	-0.300588	-1.09812	41.525	0.29979	-10.6813	61.525	-0.600252	0.680015	81.525	0.600027	-14.1677	101.692	-0.300301	4.50304	121.692	0.299886	-1.87993	141.692	-0.600271	4.56496	161.692	0.599874	-5.04419
	1.52333	-0.0062072	0	21.5278	-0.300301	-1.09919	41.5267	0.299905	-10.68	61.5267	-0.600347	0.678346	81.5267	0.59976	-14.1658	101.693	-0.300225	4.5023	121.694	0.299905	-1.87907	141.694	-0.600405	4.56383	161.693	0.599913	-5.04294
	1.525	-0.00643611	0	21.5295	-0.300378	-1.10026	41.5283	0.3	-10.6787	61.5284	-0.600271	0.676673	81.5284	0.599817	-14.1639	101.695	-0.300435	4.50155	121.695	0.299752	-1.8782	141.695	-0.600424	4.56269	161.695	0.599722	-5.04169
	1.52667	-0.00614997	0	21.5312	-0.30032	-1.10133	41.53	0.299771	-10.6775	61.53	-0.60029	0.674999	81.53	0.599836	-14.162	101.697	-0.300511	4.5008	121.697	0.299924	-1.87733	141.697	-0.600328	4.56155	161.697	0.599932	-5.04044
	1.52833	-0.00624535	0	21.5328	-0.300511	-1.1024	41.5317	0.299809	-10.6762	61.5317	-0.600328	0.67333	81.5317	0.599874	-14.1601	101.698	-0.300473	4.50005	121.699	0.299886	-1.87646	141.699	-0.600328	4.56042	161.698	0.599798	-5.03919
	1.53	-0.00609274	0	21.5345	-0.300645	-1.10347	41.5333	0.300038	-10.6749	61.5334	-0.600328	0.671658	81.5334	0.599874	-14.1582	101.7	-0.300511	4.4993	121.7	0.29979	-1.8756	141.7	-0.600405	4.55928	161.7	0.59976	-5.03794
	1.53167	-0.0061309	0	21.5362	-0.300511	-1.10454	41.535	0.299867	-10.6737	61.535	-0.600233	0.669986	81.535	0.599817	-14.1564	101.702	-0.300359	4.49856	121.702	0.300038	-1.87473	141.702	-0.6005	4.55814	161.702	0.599913	-5.03669
	1.53333	-0.00626443	0	21.5378	-0.30034	-1.10561	41.5367	0.299943	-10.6724	61.5367	-0.60029	0.668317	81.5367	0.599817	-14.1545	101.703	-0.30034	4.49781	121.704	0.299886	-1.87387	141.704	-0.600195	4.557	161.703	0.599932	-5.03545
	1.535	-0.0062835	0	21.5395	-0.300416	-1.10668	41.5383	0.299905	-10.6712	61.5384	-0.600366	0.666645	81.5384	0.599913	-14.1526	101.705	-0.30032	4.49706	121.705	0.299867	-1.873	141.705	-0.600233	4.55586	161.705	0.599817	-5.0342
	1.53667	-0.00630258	0	21.5412	-0.300225	-1.10774	41.54	0.299943	-10.6699	61.54	-0.60029	0.664976	81.54	0.599894	-14.1507	101.707	-0.300473	4.49631	121.707	0.299848	-1.87213	141.707	-0.600366	4.55472	161.707	0.599874	-5.03296
	1.53833	-0.00614997	0	21.5428	-0.300492	-1.10881	41.5417	0.299867	-10.6686	61.5417	-0.600481	0.663306	81.5417	0.599836	-14.1488	101.708	-0.300378	4.49557	121.709	0.299886	-1.87127	141.709	-0.600347	4.55358	161.708	0.599913	-5.03171
	1.54	-0.0061309	0	21.5445	-0.300301	-1.10988	41.5433	0.299733	-10.6674	61.5434	-0.600385	0.661634	81.5434	0.599951	-14.1469	101.71	-0.300301	4.49482	121.71	0.299809	-1.8704	141.71	-0.600462	4.55245	161.71	0.600065	-5.03047
	1.54167	-0.0061309	0	21.5462	-0.300378	-1.11095	41.545	0.299809	-10.6661	61.545	-0.600443	0.659967	81.545	0.599855	-14.145	101.712	-0.300378	4.49407	121.712	0.299752	-1.86954	141.712	-0.600424	4.55131	161.712	0.599855	-5.02922
	1.54333	-0.00632166	0	21.5478	-0.30034	-1.11202	41.5467	0.299962	-10.6649	61.5467	-0.600385	0.658297	81.5467	0.599855	-14.1431	101.713	-0.300378	4.49332	121.714	0.299733	-1.86868	141.714	-0.600347	4.55017	161.713	0.59997	-5.02797
	1.545	-0.00616905	0	21.5495	-0.300378	-1.11309	41.5483	0.299733	-10.6636	61.5484	-0.6005	0.656625	81.5484	0.599817	-14.1412	101.715	-0.30032	4.49258	121.715	0.299981	-1.86781	141.715	-0.600252	4.54904	161.715	0.599951	-5.02673
	1.54667	-0.00624535	0	21.5512	-0.30053	-1.11416	41.55	0.299809	-10.6623	61.55	-0.60029	0.65496	81.55	0.599817	-14.1393	101.717	-0.300454	4.49183	121.717	0.299981	-1.86695	141.717	-0.600385	4.5479	161.717	0.599798	-5.02549
	1.54833	-0.00630258	0	21.5528	-0.30053	-1.11523	41.5517	0.299905	-10.6611	61.5517	-0.600347	0.65329	81.5517	0.599894	-14.1374	101.718	-0.300416	4.49108	121.719	0.299829	-1.86608	141.719	-0.600481	4.54676	161.718	0.599722	-5.02425
	1.55	-0.00611182	0	21.5545	-0.300378	-1.1163	41.5533	0.29979	-10.6598	61.5534	-0.600576	0.651619	81.5534	0.599932	-14.1356	101.72	-0.300378	4.49034	121.72	0.299752	-1.86522	141.72	-0.600366	4.54562	161.72	0.600027	-5.02301
	1.55167	-0.00624535	0	21.5562	-0.300359	-1.11737	41.555	0.299943	-10.6585	61.555	-0.600385	0.649954	81.555	0.599855	-14.1337	101.722	-0.300397	4.48959	121.722	0.299886	-1.86436	141.722	-0.6005	4.54449	161.722	0.599779	-5.02176
	1.55333	-0.00624535	0	21.5578	-0.300378	-1.11844	41.5567	0.299886	-10.6573	61.5567	-0.600424	0.648285	81.5567	0.599913	-14.1318	101.723	-0.300473	4.48885	121.724	0.299867	-1.86349	141.724	-0.600271	4.54336	161.723	0.599913	-5.02052
	1.555	-0.00630258	0	21.5595	-0.300397	-1.11951	41.5583	0.29979	-10.656	61.5584	-0.600309	0.646616	81.5584	0.599836	-14.1299	101.725	-0.300359	4.4881	121.725	0.299848	-1.86263	141.725	-0.600385	4.54223	161.725	0.599798	-5.01928
	1.55667	-0.0062072	0	21.5612	-0.300454	-1.12058	41.56	0.299733	-10.6548	61.56	-0.600309	0.64495	81.56	0.599951	-14.128	101.727	-0.300282	4.48735	121.727	0.299924	-1.86177	141.727	-0.600366	4.5411	161.727	0.599836	-5.01804
	1.55833	-0.0061309	0	21.5628	-0.300378	-1.12165	41.5617	0.299714	-10.6535	61.5617	-0.600271	0.643282	81.5617	0.59997	-14.1261	101.728	-0.300492	4.48661	121.729	0.299905	-1.86091	141.729	-0.600347	4.53996	161.728	0.599932	-5.0168
	1.56	-0.00609274	0	21.5645	-0.300492	-1.12271	41.5633	0.299829	-10.6522	61.5634	-0.600347	0.641614	81.5634	0.599932	-14.1242	101.73	-0.300244	4.48586	121.73	0.299886	-1.86004	141.73	-0.600385	4.53883	161.73	0.599798	-5.01556
	1.56167	-0.00611182	0	21.5662	-0.300397	-1.12378	41.565	0.299886	-10.651	61.565	-0.600271	0.639947	81.565	0.599932	-14.1223	101.732	-0.300416	4.48511	121.732	0.300115	-1.85918	141.732	-0.600214	4.53769	161.732	0.599951	-5.01432
	1.56333	-0.00618812	0	21.5678	-0.300378	-1.12485	41.5667	0.300019	-10.6497	61.5667	-0.600347	0.638278	81.5667	0.599932	-14.1204	101.733	-0.300473	4.48437	121.734	0.299809	-1.85832	141.734	-0.600271	4.53656	161.733	0.599817	-5.01308
	1.565	-0.00622628	0	21.5695	-0.30032	-1.12592	41.5683	0.299771	-10.6485	61.5684	-0.600328	0.636612	81.5684	0.600027	-14.1185	101.735	-0.300435	4.48362	121.735	0.299886	-1.85746	141.735	-0.600328	4.53542	161.735	0.599874	-5.01185
	1.56667	-0.00635981	0	21.5712	-0.300549	-1.12699	41.57	0.299924	-10.6472	61.57	-0.600271	0.634943	81.57	0.600084	-14.1166	101.737	-0.300473	4.48288	121.737	0.3	-1.8566	141.737	-0.600462	4.53429	161.737	0.599932	-5.01061
	1.56833	-0.00616905	0	21.5728	-0.300511	-1.12806	41.5717	0.299848	-10.6459	61.5717	-0.600385	0.633273	81.5717	0.600084	-14.1148	101.738	-0.300416	4.48213	121.739	0.299809	-1.85574	141.739	-0.600309	4.53316	161.738	0.599874	-5.00937
	1.57	-0.00599736	0	21.5745	-0.300454	-1.12913	41.5733	0.299829	-10.6447	61.5734	-0.600443	0.631609	81.5734	0.599798	-14.1129	101.74	-0.300473	4.48139	121.74	0.299771	-1.85488	141.74	-0.600366	4.53203	161.74	0.599798	-5.00813
	1.57167	-0.00609274	0	21.5762	-0.30032	-1.13019	41.575	0.3	-10.6434	61.575	-0.60008	0.62994	81.575	0.599913	-14.111	101.742	-0.30034	4.48064	121.742	0.299924	-1.85402	141.742	-0.600271	4.5309	161.742	0.59997	-5.0069
	1.57333	-0.0062072	0	21.5778	-0.300416	-1.13126	41.5767	0.299962	-10.6422	61.5767	-0.600385	0.62827	81.5767	0.599798	-14.1091	101.743	-0.30034	4.47989	121.744	0.29979	-1.85316	141.744	-0.60029	4.52977	161.743	0.599779	-5.00566
	1.575	-0.00630258	0	21.5795	-0.300397	-1.13233	41.5783	0.299714	-10.6409	61.5784	-0.600271	0.626606	81.5784	0.599932	-14.1072	101.745	-0.300378	4.47915	121.745	0.299886	-1.8523	141.745	-0.600443	4.52863	161.745	0.599665	-5.00443
	1.57667	-0.0062072	0	21.5812	-0.300397	-1.1334	41.58	0.299752	-10.6396	61.58	-0.600385	0.624938	81.58	0.599989	-14.1053	101.747	-0.300454	4.4784	121.747	0.299886	-1.85144	141.747	-0.600462	4.5275	161.747	0.599779	-5.00319
	1.57833	-0.00614997	0	21.5828	-0.300549	-1.13446	41.5817	0.299809	-10.6384	61.5817	-0.600405	0.623269	81.5817	0.599779	-14.1034	101.748	-0.300378	4.47766	121.749	0.299924	-1.85058	141.749	-0.600462	4.52636	161.748	0.599932	-5.00196
	1.58	-0.00605459	0	21.5845	-0.300359	-1.13553	41.5833	0.299981	-10.6371	61.5834	-0.600424	0.621604	81.5834	0.599798	-14.1015	101.75	-0.300378	4.47692	121.75	0.299962	-1.84972	141.75	-0.60029	4.52523	161.75	0.599951	-5.00072
	1.58167	-0.00618812	0	21.5862	-0.30032	-1.1366	41.585	0.299867	-10.6359	61.585	-0.600462	0.619935	81.585	0.599894	-14.0996	101.752	-0.300416	4.47617	121.752	0.299809	-1.84886	141.752	-0.600328	4.5241	161.752	0.599874	-4.99949
	1.58333	-0.0062835	0	21.5878	-0.300378	-1.13767	41.5867	0.29979	-10.6346	61.5867	-0.600328	0.618268	81.5867	0.599932	-14.0978	101.753	-0.30053	4.47543	121.754	0.299809	-1.848	141.754	-0.600405	4.52297	161.753	0.599913	-4.99826
	1.585	-0.00626443	0	21.5895	-0.300473	-1.13874	41.5883	0.299962	-10.6333	61.5884	-0.600443	0.616601	81.5884	0.599894	-14.0959	101.755	-0.300397	4.47468	121.755	0.299962	-1.84714	141.755	-0.600309	4.52184	161.755	0.599932	-4.99702
	1.58667	-0.00614997	0	21.5912	-0.300397	-1.1398	41.59	0.29979	-10.6321	61.59	-0.60029	0.614932	81.59	0.599894	-14.094	101.757	-0.300435	4.47393	121.757	0.299809	-1.84629	141.757	-0.600328	4.52071	161.757	0.599817	-4.99579
	1.58833	-0.00601644	0	21.5928	-0.300454	-1.14087	41.5917	0.299695	-10.6308	61.5917	-0.600214	0.613267	81.5917	0.599855	-14.0921	101.758	-0.300378	4.47319	121.759	0.299714	-1.84543	141.759	-0.600366	4.51958	161.758	0.599894	-4.99456
	1.59	-0.00622628	0	21.5945	-0.300301	-1.14194	41.5933	0.299943	-10.6295	61.5934	-0.600309	0.611598	81.5934	0.599855	-14.0902	101.76	-0.300416	4.47245	121.76	0.299752	-1.84457	141.76	-0.600481	4.51845	161.76	0.599836	-4.99333
	1.59167	-0.00622628	0	21.5962	-0.30034	-1.14301	41.595	0.300019	-10.6283	61.595	-0.600252	0.609928	81.595	0.599951	-14.0883	101.762	-0.300149	4.4717	121.762	0.299867	-1.84371	141.762	-0.600462	4.51731	161.762	0.600084	-4.99209
	1.59333	-0.0062072	0	21.5978	-0.300359	-1.14407	41.5967	0.299829	-10.627	61.5967	-0.60029	0.608264	81.5967	0.600103	-14.0864	101.763	-0.300282	4.47096	121.764	0.299848	-1.84285	141.764	-0.600176	4.51618	161.763	0.600103	-4.99086
	1.595	-0.00630258	0	21.5995	-0.300473	-1.14514	41.5983	0.300019	-10.6258	61.5984	-0.600347	0.606595	81.5984	0.59997	-14.0845	101.765	-0.30032	4.47022	121.765	0.299848	-1.842	141.765	-0.600481	4.51506	161.765	0.599894	-4.98963
	1.59667	-0.00624535	0	21.6012	-0.300416	-1.14621	41.6	0.299886	-10.6245	61.6	-0.600385	0.604924	81.6	0.599932	-14.0827	101.767	-0.300397	4.46947	121.767	0.299848	-1.84114	141.767	-0.600366	4.51393	161.767	0.599836	-4.9884
	1.59833	-0.0062072	0	21.6028	-0.300492	-1.14728	41.6017	0.299752	-10.6232	61.6017	-0.600271	0.603259	81.6017	0.599989	-14.0808	101.768	-0.300492	4.46873	121.769	0.299981	-1.84028	141.769	-0.600347	4.5128	161.768	0.599855	-4.98717
	1.6	-0.00622628	0	21.6045	-0.30034	-1.14834	41.6033	0.299848	-10.622	61.6034	-0.600424	0.601589	81.6034	0.599836	-14.0789	101.77	-0.300301	4.46799	121.77	0.299981	-1.83943	141.77	-0.600443	4.51167	161.77	0.599894	-4.98594
	1.60167	-0.00624535	0	21.6062	-0.300206	-1.14941	41.605	0.299771	-10.6207	61.605	-0.600156	0.59992	81.605	0.59997	-14.077	101.772	-0.300454	4.46724	121.772	0.299638	-1.83857	141.772	-0.600366	4.51054	161.772	0.59976	-4.98471
	1.60333	-0.00647426	0	21.6078	-0.300244	-1.15048	41.6067	0.299886	-10.6195	61.6067	-0.600424	0.598252	81.6067	0.599951	-14.0751	101.773	-0.300416	4.4665	121.774	0.299924	-1.83772	141.774	-0.600405	4.50941	161.773	0.599722	-4.98348
	1.605	-0.00624535	0	21.6095	-0.300492	-1.15155	41.6083	0.29979	-10.6182	61.6084	-0.600347	0.596581	81.6084	0.600008	-14.0732	101.775	-0.300282	4.46576	121.775	0.299848	-1.83686	141.775	-0.600233	4.50827	161.775	0.599836	-4.98226
	1.60667	-0.00626443	0	21.6112	-0.300359	-1.15261	41.61	0.299733	-10.6169	61.61	-0.600424	0.594915	81.61	0.599855	-14.0713	101.777	-0.300397	4.46502	121.777	0.300077	-1.836	141.777	-0.600271	4.50714	161.777	0.59997	-4.98103
	1.60833	-0.0062835	0	21.6128	-0.300397	-1.15368	41.6117	0.299848	-10.6157	61.6117	-0.600347	0.593244	81.6117	0.599874	-14.0694	101.778	-0.300378	4.46427	121.779	0.299867	-1.83515	141.779	-0.600519	4.50601	161.778	0.599836	-4.9798
	1.61	-0.00622628	0	21.6145	-0.300282	-1.15475	41.6133	0.29979	-10.6144	61.6134	-0.600405	0.591572	81.6134	0.599798	-14.0675	101.78	-0.300244	4.46353	121.78	0.299848	-1.83429	141.78	-0.600576	4.50489	161.78	0.599836	-4.97858
	1.61167	-0.00607367	0	21.6162	-0.30034	-1.15582	41.615	0.299829	-10.6132	61.615	-0.60029	0.589907	81.615	0.600027	-14.0657	101.782	-0.300359	4.46279	121.782	0.300229	-1.83344	141.782	-0.600366	4.50376	161.782	0.59997	-4.97735
	1.61333	-0.00616905	0	21.6178	-0.300473	-1.15688	41.6167	0.299943	-10.6119	61.6167	-0.600328	0.588237	81.6167	0.599817	-14.0638	101.783	-0.300301	4.46205	121.784	0.299676	-1.83258	141.784	-0.600271	4.50263	161.783	0.599932	-4.97612
	1.615	-0.00634073	0	21.6195	-0.300454	-1.15795	41.6183	0.299943	-10.6106	61.6184	-0.600405	0.586566	81.6184	0.599894	-14.0619	101.785	-0.300263	4.4613	121.785	0.299771	-1.83173	141.785	-0.600195	4.5015	161.785	0.599779	-4.97489
	1.61667	-0.00611182	0	21.6212	-0.300435	-1.15902	41.62	0.300038	-10.6094	61.62	-0.600424	0.584901	81.62	0.599798	-14.06	101.787	-0.300187	4.46056	121.787	0.299867	-1.83088	141.787	-0.600405	4.50037	161.787	0.599741	-4.97367
	1.61833	-0.00607367	0	21.6228	-0.30032	-1.16009	41.6217	0.299714	-10.6081	61.6217	-0.600519	0.583231	81.6217	0.600046	-14.0581	101.788	-0.300378	4.45982	121.789	0.299981	-1.83002	141.789	-0.600366	4.49924	161.788	0.599836	-4.97244
	1.62	-0.0062835	0	21.6245	-0.300454	-1.16115	41.6233	0.299867	-10.6069	61.6234	-0.600176	0.581561	81.6234	0.599951	-14.0562	101.79	-0.300473	4.45908	121.79	0.299886	-1.82917	141.79	-0.600424	4.49811	161.79	0.599703	-4.97122
	1.62167	-0.00618812	0	21.6262	-0.300492	-1.16222	41.625	0.29979	-10.6056	61.625	-0.60029	0.579895	81.625	0.599817	-14.0543	101.792	-0.300454	4.45834	121.792	0.299981	-1.82832	141.792	-0.600424	4.49698	161.792	0.59997	-4.96999
	1.62333	-0.00614997	0	21.6278	-0.300473	-1.16329	41.6267	0.299695	-10.6043	61.6267	-0.600424	0.578225	81.6267	0.599951	-14.0524	101.793	-0.30034	4.45759	121.794	0.299886	-1.82746	141.794	-0.600214	4.49585	161.793	0.600065	-4.96877
	1.625	-0.00616905	0	21.6295	-0.300378	-1.16435	41.6283	0.299829	-10.6031	61.6284	-0.600366	0.576558	81.6284	0.599855	-14.0505	101.795	-0.300397	4.45685	121.795	0.299924	-1.82661	141.795	-0.600557	4.49473	161.795	0.599703	-4.96754
	1.62667	-0.00635981	0	21.6312	-0.300492	-1.16542	41.63	0.299867	-10.6018	61.63	-0.600328	0.57489	81.63	0.599798	-14.0487	101.797	-0.300454	4.45611	121.797	0.299905	-1.82576	141.797	-0.600424	4.4936	161.797	0.599951	-4.96632
	1.62833	-0.00618812	0	21.6328	-0.300378	-1.16649	41.6317	0.299657	-10.6006	61.6317	-0.600385	0.573221	81.6317	0.599817	-14.0468	101.798	-0.300435	4.45537	121.799	0.299981	-1.82491	141.799	-0.600271	4.49247	161.798	0.599665	-4.96509
	1.63	-0.00618812	0	21.6345	-0.300244	-1.16755	41.6333	0.299886	-10.5993	61.6334	-0.600424	0.571556	81.6334	0.599932	-14.0449	101.8	-0.30034	4.45463	121.8	0.299771	-1.82406	141.8	-0.600271	4.49134	161.8	0.599989	-4.96387
	1.63167	-0.0062835	0	21.6362	-0.300397	-1.16862	41.635	0.299962	-10.598	61.635	-0.600462	0.569888	81.635	0.599855	-14.043	101.802	-0.300244	4.45389	121.802	0.299943	-1.8232	141.802	-0.6005	4.49021	161.802	0.599855	-4.96265
	1.63333	-0.00595921	0	21.6378	-0.30034	-1.16969	41.6367	0.299771	-10.5968	61.6367	-0.60029	0.568218	81.6367	0.599836	-14.0411	101.803	-0.300397	4.45314	121.804	0.299943	-1.82235	141.804	-0.600385	4.48908	161.803	0.600046	-4.96143
	1.635	-0.00618812	0	21.6395	-0.300473	-1.17075	41.6383	0.299943	-10.5955	61.6384	-0.600347	0.566554	81.6384	0.599855	-14.0392	101.805	-0.300263	4.4524	121.805	0.299771	-1.8215	141.805	-0.600443	4.48795	161.805	0.599989	-4.9602
	1.63667	-0.00618812	0	21.6412	-0.300492	-1.17182	41.64	0.299829	-10.5943	61.64	-0.600385	0.564885	81.64	0.599836	-14.0373	101.807	-0.300435	4.45166	121.807	0.300019	-1.82065	141.807	-0.600252	4.48683	161.807	0.599874	-4.95898
	1.63833	-0.00635981	0	21.6428	-0.300397	-1.17289	41.6417	0.3	-10.593	61.6417	-0.600328	0.563215	81.6417	0.599932	-14.0355	101.808	-0.300282	4.45092	121.809	0.299676	-1.8198	141.809	-0.60029	4.4857	161.808	0.599855	-4.95776
	1.64	-0.0062835	0	21.6445	-0.300607	-1.17395	41.6433	0.299695	-10.5917	61.6434	-0.600309	0.56155	81.6434	0.600027	-14.0336	101.81	-0.300492	4.45018	121.81	0.299924	-1.81895	141.81	-0.600385	4.48458	161.81	0.599836	-4.95654
	1.64167	-0.00630258	0	21.6462	-0.300511	-1.17502	41.645	0.299809	-10.5905	61.645	-0.600405	0.559882	81.645	0.600065	-14.0317	101.812	-0.300397	4.44944	121.812	0.299848	-1.8181	141.812	-0.600424	4.48345	161.812	0.599836	-4.95531
	1.64333	-0.00614997	0	21.6478	-0.300416	-1.17608	41.6467	0.299886	-10.5892	61.6467	-0.600347	0.558213	81.6467	0.599836	-14.0298	101.813	-0.300416	4.4487	121.814	0.29979	-1.81725	141.814	-0.600405	4.48232	161.813	0.59997	-4.95409
	1.645	-0.0062072	0	21.6495	-0.300359	-1.17715	41.6483	0.299867	-10.588	61.6484	-0.60029	0.556548	81.6484	0.599932	-14.0279	101.815	-0.300454	4.44796	121.815	0.299905	-1.8164	141.815	-0.600233	4.48119	161.815	0.599817	-4.95287
	1.64667	-0.00616905	0	21.6512	-0.300168	-1.17822	41.65	0.299924	-10.5867	61.65	-0.600347	0.55488	81.65	0.599932	-14.026	101.817	-0.300359	4.44722	121.817	0.299657	-1.81555	141.817	-0.600366	4.48006	161.817	0.599913	-4.95165
	1.64833	-0.00626443	0	21.6528	-0.300359	-1.17928	41.6517	0.299733	-10.5854	61.6517	-0.600233	0.553214	81.6517	0.600065	-14.0241	101.818	-0.300454	4.44648	121.819	0.299829	-1.8147	141.819	-0.600443	4.47893	161.818	0.599855	-4.95044
	1.65	-0.0062835	0	21.6545	-0.300378	-1.18035	41.6533	0.299943	-10.5842	61.6534	-0.600424	0.551548	81.6534	0.599874	-14.0222	101.82	-0.300473	4.44574	121.82	0.299943	-1.81385	141.82	-0.600347	4.47781	161.82	0.599932	-4.94922
	1.65167	-0.00616905	0	21.6562	-0.300492	-1.18142	41.655	0.299867	-10.5829	61.655	-0.600481	0.54988	81.655	0.599703	-14.0203	101.822	-0.300282	4.445	121.822	0.299867	-1.813	141.822	-0.600328	4.47668	161.822	0.599913	-4.948
	1.65333	-0.0062072	0	21.6578	-0.300492	-1.18248	41.6567	0.299771	-10.5816	61.6567	-0.600366	0.548218	81.6567	0.599836	-14.0185	101.823	-0.300416	4.44426	121.824	0.299771	-1.81216	141.824	-0.600443	4.47556	161.823	0.599684	-4.94678
	1.655	-0.00624535	0	21.6595	-0.300282	-1.18355	41.6583	0.299771	-10.5804	61.6584	-0.600347	0.546551	81.6584	0.599913	-14.0166	101.825	-0.300378	4.44352	121.825	0.300134	-1.81131	141.825	-0.600519	4.47443	161.825	0.59976	-4.94556
	1.65667	-0.00605459	0	21.6612	-0.30034	-1.18462	41.66	0.299809	-10.5791	61.66	-0.600214	0.544883	81.66	0.59976	-14.0147	101.827	-0.300416	4.44278	121.827	0.299829	-1.81046	141.827	-0.600462	4.47331	161.827	0.599817	-4.94434
	1.65833	-0.0062835	0	21.6628	-0.300435	-1.18568	41.6617	0.299733	-10.5779	61.6617	-0.600481	0.543221	81.6617	0.59997	-14.0128	101.828	-0.300454	4.44204	121.829	0.299714	-1.80961	141.829	-0.600424	4.47218	161.828	0.599951	-4.94312
	1.66	-0.0062835	0	21.6645	-0.300397	-1.18675	41.6633	0.299848	-10.5766	61.6634	-0.6005	0.541555	81.6634	0.599836	-14.0109	101.83	-0.300378	4.4413	121.83	0.299733	-1.80877	141.83	-0.600271	4.47105	161.83	0.599836	-4.94191
	1.66167	-0.00632166	0	21.6662	-0.300416	-1.18782	41.665	0.29979	-10.5753	61.665	-0.600405	0.539887	81.665	0.600008	-14.009	101.832	-0.300359	4.44056	121.832	0.29979	-1.80792	141.832	-0.600366	4.46993	161.832	0.599894	-4.94069
	1.66333	-0.00609274	0	21.6678	-0.300282	-1.18888	41.6667	0.299829	-10.5741	61.6667	-0.600309	0.538225	81.6667	0.599817	-14.0071	101.833	-0.300492	4.43983	121.834	0.299943	-1.80707	141.834	-0.600385	4.4688	161.833	0.599989	-4.93948
	1.665	-0.00622628	0	21.6695	-0.300397	-1.18995	41.6683	0.299943	-10.5728	61.6684	-0.600385	0.536558	81.6684	0.599798	-14.0053	101.835	-0.30032	4.43909	121.835	0.29979	-1.80623	141.835	-0.600385	4.46768	161.835	0.600008	-4.93826
	1.66667	-0.0062835	0	21.6712	-0.300378	-1.19102	41.67	0.300038	-10.5716	61.67	-0.600424	0.534891	81.67	0.599855	-14.0034	101.837	-0.300378	4.43835	121.837	0.29979	-1.80538	141.837	-0.600462	4.46656	161.837	0.599874	-4.93705
	1.66833	-0.00609274	0	21.6728	-0.30032	-1.19208	41.6717	0.299829	-10.5703	61.6717	-0.600328	0.533228	81.6717	0.599913	-14.0015	101.838	-0.300511	4.43761	121.839	0.299905	-1.80453	141.839	-0.600099	4.46544	161.838	0.599932	-4.93583
	1.67	-0.00632166	0	21.6745	-0.300378	-1.19315	41.6733	0.299848	-10.569	61.6734	-0.600424	0.531563	81.6734	0.599779	-13.9996	101.84	-0.300244	4.43687	121.84	0.299867	-1.80369	141.84	-0.600443	4.46431	161.84	0.599665	-4.93462
	1.67167	-0.00624535	0	21.6762	-0.300492	-1.19421	41.675	0.299752	-10.5678	61.675	-0.600233	0.529898	81.675	0.59997	-13.9977	101.842	-0.300359	4.43614	121.842	0.299752	-1.80284	141.842	-0.600519	4.46319	161.842	0.599855	-4.9334
	1.67333	-0.00618812	0	21.6778	-0.300359	-1.19528	41.6767	0.299886	-10.5665	61.6767	-0.600366	0.528235	81.6767	0.600046	-13.9958	101.843	-0.30032	4.4354	121.844	0.299829	-1.802	141.844	-0.600366	4.46206	161.843	0.599836	-4.93219
	1.675	-0.00614997	0	21.6795	-0.300435	-1.19635	41.6783	0.299867	-10.5653	61.6784	-0.600443	0.52657	81.6784	0.599874	-13.9939	101.845	-0.30032	4.43466	121.845	0.299829	-1.80115	141.845	-0.600385	4.46094	161.845	0.599913	-4.93098
	1.67667	-0.00618812	0	21.6812	-0.300397	-1.19741	41.68	0.299943	-10.564	61.68	-0.600424	0.524908	81.68	0.599855	-13.9921	101.847	-0.300149	4.43392	121.847	0.299695	-1.80031	141.847	-0.600347	4.45981	161.847	0.599894	-4.92976
	1.67833	-0.0062072	0	21.6828	-0.300359	-1.19848	41.6817	0.299924	-10.5627	61.6817	-0.600271	0.523244	81.6817	0.599951	-13.9902	101.848	-0.300435	4.43318	121.849	0.299714	-1.79946	141.849	-0.600252	4.45869	161.848	0.599588	-4.92855
	1.68	-0.0061309	0	21.6845	-0.300435	-1.19955	41.6833	0.299981	-10.5615	61.6834	-0.600462	0.521579	81.6834	0.599779	-13.9883	101.85	-0.300359	4.43245	121.85	0.299829	-1.79862	141.85	-0.60029	4.45757	161.85	0.600027	-4.92734
	1.68167	-0.00626443	0	21.6862	-0.300263	-1.20061	41.685	0.299981	-10.5602	61.685	-0.600328	0.51992	81.685	0.599855	-13.9864	101.852	-0.300454	4.43171	121.852	0.299848	-1.79777	141.852	-0.600424	4.45645	161.852	0.599932	-4.92612
	1.68333	-0.00622628	0	21.6878	-0.300263	-1.20168	41.6867	0.29979	-10.559	61.6867	-0.600366	0.518255	81.6867	0.599894	-13.9845	101.853	-0.300549	4.43097	121.854	0.299943	-1.79693	141.854	-0.600385	4.45533	161.853	0.599703	-4.92491
	1.685	-0.00618812	0	21.6895	-0.30053	-1.20275	41.6883	0.299848	-10.5577	61.6884	-0.600271	0.516589	81.6884	0.599913	-13.9826	101.855	-0.300435	4.43024	121.855	0.299714	-1.79609	141.855	-0.600385	4.4542	161.855	0.599989	-4.9237
	1.68667	-0.00632166	0	21.6912	-0.300416	-1.20381	41.69	0.299829	-10.5564	61.69	-0.600462	0.51493	81.69	0.599855	-13.9807	101.857	-0.300416	4.4295	121.857	0.300019	-1.79524	141.857	-0.600214	4.45308	161.857	0.599951	-4.92248
	1.68833	-0.0062072	0	21.6928	-0.300301	-1.20488	41.6917	0.300019	-10.5552	61.6917	-0.600462	0.513265	81.6917	0.599855	-13.9789	101.858	-0.300359	4.42876	121.859	0.299867	-1.7944	141.859	-0.600405	4.45195	161.858	0.599932	-4.92127
	1.69	-0.00618812	0	21.6945	-0.300416	-1.20594	41.6933	0.299943	-10.5539	61.6934	-0.600462	0.511599	81.6934	0.599817	-13.977	101.86	-0.300282	4.42802	121.86	0.299733	-1.79356	141.86	-0.600366	4.45083	161.86	0.599894	-4.92006
	1.69167	-0.00622628	0	21.6962	-0.30032	-1.20701	41.695	0.299809	-10.5527	61.695	-0.600443	0.509937	81.695	0.599913	-13.9751	101.862	-0.300416	4.42729	121.862	0.299943	-1.79272	141.862	-0.600176	4.4497	161.862	0.599798	-4.91885
	1.69333	-0.00635981	0	21.6978	-0.300378	-1.20808	41.6967	0.299809	-10.5514	61.6967	-0.600347	0.508272	81.6967	0.599817	-13.9732	101.863	-0.300378	4.42655	121.864	0.299886	-1.79187	141.864	-0.600385	4.44858	161.863	0.600027	-4.91764
	1.695	-0.00624535	0	21.6995	-0.30032	-1.20914	41.6983	0.299886	-10.5501	61.6984	-0.600347	0.506608	81.6984	0.599913	-13.9713	101.865	-0.300454	4.42581	121.865	0.299733	-1.79103	141.865	-0.600385	4.44746	161.865	0.599741	-4.91643
	1.69667	-0.00630258	0	21.7012	-0.300263	-1.21021	41.7	0.299714	-10.5489	61.7	-0.600271	0.504944	81.7	0.599836	-13.9694	101.867	-0.300282	4.42508	121.867	0.299924	-1.79019	141.867	-0.600385	4.44634	161.867	0.599836	-4.91521
	1.69833	-0.00622628	0	21.7028	-0.300244	-1.21128	41.7017	0.299905	-10.5476	61.7017	-0.600405	0.503278	81.7017	0.599836	-13.9675	101.868	-0.30034	4.42434	121.869	0.299752	-1.78935	141.869	-0.600614	4.44522	161.868	0.599932	-4.914
	1.7	-0.0061309	0	21.7045	-0.300359	-1.21234	41.7033	0.299924	-10.5464	61.7034	-0.600366	0.501617	81.7034	0.599932	-13.9657	101.87	-0.300168	4.4236	121.87	0.300019	-1.7885	141.87	-0.600328	4.4441	161.87	0.599779	-4.91279
	1.70167	-0.00614997	0	21.7062	-0.300416	-1.21341	41.705	0.299867	-10.5451	61.705	-0.600443	0.499952	81.705	0.599817	-13.9638	101.872	-0.30034	4.42287	121.872	0.299848	-1.78766	141.872	-0.600233	4.44298	161.872	0.59997	-4.91158
	1.70333	-0.00603552	0	21.7078	-0.300492	-1.21448	41.7067	0.299886	-10.5438	61.7067	-0.600424	0.498285	81.7067	0.600008	-13.9619	101.873	-0.300492	4.42213	121.874	0.299867	-1.78682	141.874	-0.600252	4.44186	161.873	0.599741	-4.91037
	1.705	-0.00626443	0	21.7095	-0.30032	-1.21554	41.7083	0.299771	-10.5426	61.7084	-0.6005	0.496625	81.7084	0.599855	-13.96	101.875	-0.300607	4.42139	121.875	0.299905	-1.78598	141.875	-0.6005	4.44074	161.875	0.599722	-4.90916
	1.70667	-0.00639796	0	21.7112	-0.30032	-1.21661	41.71	0.299733	-10.5413	61.71	-0.600366	0.494959	81.71	0.599989	-13.9581	101.877	-0.300607	4.42066	121.877	0.299905	-1.78514	141.877	-0.600557	4.43962	161.877	0.599855	-4.90795
	1.70833	-0.00618812	0	21.7128	-0.300378	-1.21767	41.7117	0.299848	-10.5401	61.7117	-0.6005	0.493293	81.7117	0.599913	-13.9562	101.878	-0.30053	4.41992	121.879	0.29979	-1.7843	141.879	-0.600424	4.4385	161.878	0.599894	-4.90674
	1.71	-0.00607367	0	21.7145	-0.300378	-1.21874	41.7133	0.299905	-10.5388	61.7134	-0.600309	0.491632	81.7134	0.59997	-13.9543	101.88	-0.300454	4.41919	121.88	0.299924	-1.78346	141.88	-0.600271	4.43738	161.88	0.599703	-4.90553
	1.71167	-0.0062072	0	21.7162	-0.300473	-1.21981	41.715	0.299867	-10.5375	61.715	-0.600328	0.489967	81.715	0.599913	-13.9525	101.882	-0.30034	4.41845	121.882	0.299848	-1.78262	141.882	-0.600366	4.43627	161.882	0.599817	-4.90432
	1.71333	-0.00618812	0	21.7178	-0.300435	-1.22087	41.7167	0.299771	-10.5363	61.7167	-0.600252	0.488301	81.7167	0.599951	-13.9506	101.883	-0.300454	4.41771	121.884	0.299752	-1.78178	141.884	-0.600347	4.43515	161.883	0.599741	-4.90311
	1.715	-0.00618812	0	21.7195	-0.300397	-1.22194	41.7183	0.299771	-10.535	61.7184	-0.600443	0.48664	81.7184	0.59997	-13.9487	101.885	-0.300397	4.41698	121.885	0.299809	-1.78094	141.885	-0.600538	4.43403	161.885	0.599855	-4.9019
	1.71667	-0.00618812	0	21.7212	-0.300454	-1.223	41.72	0.299848	-10.5338	61.72	-0.600271	0.484976	81.72	0.599894	-13.9468	101.887	-0.30034	4.41624	121.887	0.29979	-1.7801	141.887	-0.600366	4.43291	161.887	0.59997	-4.9007
	1.71833	-0.00639796	0	21.7228	-0.300359	-1.22407	41.7217	0.299771	-10.5325	61.7217	-0.600271	0.483313	81.7217	0.599855	-13.9449	101.888	-0.30034	4.41551	121.889	0.299962	-1.77926	141.889	-0.600405	4.43179	161.888	0.59976	-4.89949
	1.72	-0.0062072	0	21.7245	-0.300263	-1.22513	41.7233	0.300019	-10.5312	61.7234	-0.600328	0.481651	81.7234	0.599932	-13.943	101.89	-0.30034	4.41477	121.89	0.299924	-1.77842	141.89	-0.600462	4.43067	161.89	0.599817	-4.89829
	1.72167	-0.00609274	0	21.7262	-0.300301	-1.2262	41.725	0.299905	-10.53	61.725	-0.600328	0.479988	81.725	0.599855	-13.9411	101.892	-0.30034	4.41404	121.892	0.29979	-1.77758	141.892	-0.600443	4.42955	161.892	0.599894	-4.89708
	1.72333	-0.00632166	0	21.7278	-0.300511	-1.22726	41.7267	0.299867	-10.5287	61.7267	-0.600328	0.478328	81.7267	0.599894	-13.9393	101.893	-0.300359	4.4133	121.894	0.299905	-1.77674	141.894	-0.600405	4.42844	161.893	0.599703	-4.89587
	1.725	-0.00609274	0	21.7295	-0.30034	-1.22833	41.7283	0.299867	-10.5275	61.7284	-0.600462	0.476665	81.7284	0.600008	-13.9374	101.895	-0.300492	4.41257	121.895	0.299886	-1.7759	141.895	-0.60029	4.42732	161.895	0.599913	-4.89467
	1.72667	-0.00605459	0	21.7312	-0.300397	-1.22939	41.73	0.299848	-10.5262	61.73	-0.600385	0.475	81.73	0.599894	-13.9355	101.897	-0.300378	4.41183	121.897	0.29979	-1.77506	141.897	-0.600328	4.4262	161.897	0.600046	-4.89346
	1.72833	-0.00624535	0	21.7328	-0.300187	-1.23046	41.7317	0.299924	-10.5249	61.7317	-0.600424	0.473342	81.7317	0.599855	-13.9336	101.898	-0.300397	4.4111	121.899	0.299924	-1.77422	141.899	-0.600385	4.42508	161.898	0.600046	-4.89225
	1.73	-0.00624535	0	21.7345	-0.30032	-1.23152	41.7333	0.299829	-10.5237	61.7334	-0.600099	0.471677	81.7334	0.599798	-13.9317	101.9	-0.300511	4.41036	121.9	0.299962	-1.77338	141.9	-0.600405	4.42396	161.9	0.599951	-4.89105
	1.73167	-0.00611182	0	21.7362	-0.300473	-1.23259	41.735	0.299886	-10.5224	61.735	-0.6005	0.470012	81.735	0.599874	-13.9298	101.902	-0.300397	4.40962	121.902	0.299809	-1.77255	141.902	-0.600347	4.42284	161.902	0.599874	-4.88985
	1.73333	-0.00614997	0	21.7378	-0.300549	-1.23365	41.7367	0.3	-10.5212	61.7367	-0.600195	0.468353	81.7367	0.599798	-13.9279	101.903	-0.300378	4.40889	121.904	0.299752	-1.77171	141.904	-0.6005	4.42172	161.903	0.59997	-4.88865
	1.735	-0.00624535	0	21.7395	-0.300473	-1.23472	41.7383	0.299886	-10.5199	61.7384	-0.60029	0.46669	81.7384	0.599741	-13.926	101.905	-0.300359	4.40816	121.905	0.299771	-1.77087	141.905	-0.600309	4.4206	161.905	0.599951	-4.88744
	1.73667	-0.00614997	0	21.7412	-0.30032	-1.23579	41.74	0.299867	-10.5186	61.74	-0.600252	0.465025	81.74	0.599951	-13.9242	101.907	-0.300416	4.40742	121.907	0.299943	-1.77003	141.907	-0.600347	4.41949	161.907	0.599874	-4.88624
	1.73833	-0.00609274	0	21.7428	-0.300263	-1.23685	41.7417	0.299809	-10.5174	61.7417	-0.600271	0.463365	81.7417	0.600046	-13.9223	101.908	-0.300454	4.40669	121.909	0.299829	-1.76919	141.909	-0.600481	4.41837	161.908	0.599894	-4.88503
	1.74	-0.0062835	0	21.7445	-0.300473	-1.23792	41.7433	0.299848	-10.5161	61.7434	-0.60029	0.461702	81.7434	0.600046	-13.9204	101.91	-0.300397	4.40595	121.91	0.299733	-1.76836	141.91	-0.600443	4.41725	161.91	0.599913	-4.88383
	1.74167	-0.00630258	0	21.7462	-0.300225	-1.23898	41.745	0.299752	-10.5148	61.745	-0.600424	0.460039	81.745	0.599894	-13.9185	101.912	-0.300301	4.40522	121.912	0.299962	-1.76752	141.912	-0.600385	4.41614	161.912	0.600027	-4.88263
	1.74333	-0.00616905	0	21.7478	-0.30034	-1.24005	41.7467	0.299771	-10.5136	61.7467	-0.600443	0.458377	81.7467	0.599798	-13.9166	101.913	-0.300244	4.40449	121.914	0.299809	-1.76668	141.914	-0.60029	4.41502	161.913	0.599951	-4.88143
	1.745	-0.00614997	0	21.7495	-0.300225	-1.24112	41.7483	0.299962	-10.5123	61.7484	-0.600366	0.456713	81.7484	0.599989	-13.9147	101.915	-0.300225	4.40375	121.915	0.299924	-1.76585	141.915	-0.600366	4.4139	161.915	0.599951	-4.88022
	1.74667	-0.00609274	0	21.7512	-0.300435	-1.24218	41.75	0.299943	-10.5111	61.75	-0.600347	0.455053	81.75	0.600065	-13.9128	101.917	-0.30032	4.40302	121.917	0.299867	-1.76501	141.917	-0.6005	4.41278	161.917	0.599894	-4.87902
	1.74833	-0.00601644	0	21.7528	-0.300225	-1.24325	41.7517	0.299733	-10.5098	61.7517	-0.600519	0.453389	81.7517	0.599741	-13.911	101.918	-0.300435	4.40228	121.919	0.299809	-1.76418	141.919	-0.600481	4.41166	161.918	0.599855	-4.87782
	1.75	-0.00624535	0	21.7545	-0.300359	-1.24431	41.7533	0.299848	-10.5085	61.7534	-0.600366	0.451725	81.7534	0.599855	-13.9091	101.92	-0.300416	4.40155	121.92	0.299886	-1.76334	141.92	-0.600405	4.41054	161.92	0.599874	-4.87662
	1.75167	-0.00618812	0	21.7562	-0.300435	-1.24538	41.755	0.299829	-10.5073	61.755	-0.600347	0.450066	81.755	0.599874	-13.9072	101.922	-0.300378	4.40082	121.922	0.299905	-1.7625	141.922	-0.600271	4.40943	161.922	0.599894	-4.87542
	1.75333	-0.00616905	0	21.7578	-0.300454	-1.24644	41.7567	0.299943	-10.506	61.7567	-0.600385	0.448402	81.7567	0.599817	-13.9053	101.923	-0.30032	4.40008	121.924	0.299886	-1.76167	141.924	-0.600405	4.40831	161.923	0.599932	-4.87422
	1.755	-0.0062835	0	21.7595	-0.300397	-1.24751	41.7583	0.29979	-10.5048	61.7584	-0.600156	0.446737	81.7584	0.599894	-13.9034	101.925	-0.300378	4.39935	121.925	0.299829	-1.76083	141.925	-0.600328	4.4072	161.925	0.599817	-4.87302
	1.75667	-0.00605459	0	21.7612	-0.300397	-1.24857	41.76	0.299943	-10.5035	61.76	-0.600347	0.445078	81.76	0.600027	-13.9015	101.927	-0.300511	4.39862	121.927	0.299867	-1.76	141.927	-0.600443	4.40608	161.927	0.59997	-4.87182
	1.75833	-0.00611182	0	21.7628	-0.300263	-1.24964	41.7617	0.300057	-10.5022	61.7617	-0.600385	0.443415	81.7617	0.599855	-13.8996	101.928	-0.300282	4.39788	121.929	0.3	-1.75916	141.929	-0.600328	4.40496	161.928	0.599951	-4.87062
	1.76	-0.00609274	0	21.7645	-0.30034	-1.2507	41.7633	0.299714	-10.501	61.7634	-0.600347	0.44175	81.7634	0.599722	-13.8978	101.93	-0.300435	4.39715	121.93	0.299809	-1.75833	141.93	-0.600347	4.40384	161.93	0.600065	-4.86942
	1.76167	-0.0062835	0	21.7662	-0.300588	-1.25177	41.765	0.299886	-10.4997	61.765	-0.600385	0.44009	81.765	0.599894	-13.8959	101.932	-0.300473	4.39642	121.932	0.299848	-1.7575	141.932	-0.600366	4.40272	161.932	0.599913	-4.86822
	1.76333	-0.0062835	0	21.7678	-0.300473	-1.25284	41.7667	0.299829	-10.4985	61.7667	-0.600481	0.438426	81.7667	0.599874	-13.894	101.933	-0.300435	4.39568	121.934	0.299867	-1.75666	141.934	-0.600424	4.40161	161.933	0.599817	-4.86702
	1.765	-0.0062835	0	21.7695	-0.300511	-1.2539	41.7683	0.299752	-10.4972	61.7684	-0.600462	0.436764	81.7684	0.59997	-13.8921	101.935	-0.30053	4.39495	121.935	0.299848	-1.75583	141.935	-0.600347	4.40049	161.935	0.599989	-4.86582
	1.76667	-0.00616905	0	21.7712	-0.30032	-1.25496	41.77	0.299867	-10.4959	61.77	-0.600366	0.435101	81.77	0.599932	-13.8902	101.937	-0.30053	4.39422	121.937	0.299886	-1.75499	141.937	-0.600328	4.39938	161.937	0.600065	-4.86462
	1.76833	-0.00614997	0	21.7728	-0.300454	-1.25603	41.7717	0.299924	-10.4947	61.7717	-0.600481	0.433437	81.7717	0.599798	-13.8883	101.938	-0.300416	4.39349	121.939	0.299809	-1.75416	141.939	-0.600424	4.39827	161.938	0.599817	-4.86342
	1.77	-0.00601644	0	21.7745	-0.300397	-1.2571	41.7733	0.300038	-10.4934	61.7734	-0.600328	0.431777	81.7734	0.59997	-13.8864	101.94	-0.300435	4.39276	121.94	0.299809	-1.75333	141.94	-0.600424	4.39715	161.94	0.599836	-4.86222
	1.77167	-0.0061309	0	21.7762	-0.300454	-1.25816	41.775	0.299809	-10.4922	61.775	-0.600405	0.430112	81.775	0.599932	-13.8845	101.942	-0.300473	4.39202	121.942	0.299867	-1.75249	141.942	-0.600462	4.39603	161.942	0.599836	-4.86103
	1.77333	-0.00626443	0	21.7778	-0.300511	-1.25923	41.7767	0.299867	-10.4909	61.7767	-0.600443	0.428446	81.7767	0.599874	-13.8827	101.943	-0.300301	4.39129	121.944	0.299695	-1.75166	141.944	-0.600462	4.39492	161.943	0.599798	-4.85983
	1.775	-0.00614997	0	21.7795	-0.300416	-1.26029	41.7783	0.299924	-10.4896	61.7784	-0.600176	0.426786	81.7784	0.599951	-13.8808	101.945	-0.300263	4.39056	121.945	0.299809	-1.75083	141.945	-0.600405	4.3938	161.945	0.599779	-4.85863
	1.77667	-0.00622628	0	21.7812	-0.300435	-1.26136	41.78	0.299867	-10.4884	61.78	-0.600443	0.425121	81.78	0.599932	-13.8789	101.947	-0.30032	4.38982	121.947	0.299829	-1.75	141.947	-0.600405	4.39268	161.947	0.599894	-4.85743
	1.77833	-0.00626443	0	21.7828	-0.300416	-1.26242	41.7817	0.299867	-10.4871	61.7817	-0.6005	0.423454	81.7817	0.599874	-13.877	101.948	-0.300244	4.38909	121.949	0.29979	-1.74916	141.949	-0.600328	4.39157	161.948	0.599798	-4.85623
	1.78	-0.00607367	0	21.7845	-0.300263	-1.26349	41.7833	0.299924	-10.4859	61.7834	-0.600538	0.421792	81.7834	0.599932	-13.8751	101.95	-0.300416	4.38836	121.95	0.299943	-1.74833	141.95	-0.600519	4.39046	161.95	0.599874	-4.85504
	1.78167	-0.0062072	0	21.7862	-0.30032	-1.26455	41.785	0.299867	-10.4846	61.785	-0.600405	0.420126	81.785	0.599779	-13.8732	101.952	-0.300511	4.38763	121.952	0.299848	-1.7475	141.952	-0.600233	4.38935	161.952	0.59976	-4.85384
	1.78333	-0.00618812	0	21.7878	-0.300416	-1.26562	41.7867	0.299867	-10.4833	61.7867	-0.600252	0.418461	81.7867	0.59997	-13.8713	101.953	-0.300397	4.3869	121.954	0.29979	-1.74667	141.954	-0.600385	4.38823	161.953	0.599836	-4.85264
	1.785	-0.00626443	0	21.7895	-0.300416	-1.26668	41.7883	0.299733	-10.4821	61.7884	-0.600252	0.416797	81.7884	0.599951	-13.8695	101.955	-0.300397	4.38617	121.955	0.299886	-1.74584	141.955	-0.600424	4.38712	161.955	0.600065	-4.85145
	1.78667	-0.0062072	0	21.7912	-0.300397	-1.26775	41.79	0.300172	-10.4808	61.79	-0.600233	0.415131	81.79	0.600008	-13.8676	101.957	-0.300359	4.38544	121.957	0.299733	-1.74501	141.957	-0.600328	4.386	161.957	0.599874	-4.85025
	1.78833	-0.00634073	0	21.7928	-0.30032	-1.26881	41.7917	0.299638	-10.4796	61.7917	-0.600309	0.413469	81.7917	0.599855	-13.8657	101.958	-0.300378	4.3847	121.959	0.299962	-1.74418	141.959	-0.600328	4.38489	161.958	0.599874	-4.84906
	1.79	-0.00611182	0	21.7945	-0.300187	-1.26988	41.7933	0.299981	-10.4783	61.7934	-0.600443	0.411805	81.7934	0.600103	-13.8638	101.96	-0.300511	4.38397	121.96	0.299886	-1.74335	141.96	-0.600519	4.38377	161.96	0.599951	-4.84786
	1.79167	-0.00603552	0	21.7962	-0.300282	-1.27094	41.795	0.299829	-10.477	61.795	-0.600309	0.410139	81.795	0.599932	-13.8619	101.962	-0.300454	4.38324	121.962	0.299809	-1.74252	141.962	-0.600328	4.38266	161.962	0.599779	-4.84667
	1.79333	-0.00634073	0	21.7978	-0.300435	-1.27201	41.7967	0.299924	-10.4758	61.7967	-0.600443	0.408479	81.7967	0.59997	-13.86	101.963	-0.300454	4.38251	121.964	0.3	-1.74169	141.964	-0.600557	4.38154	161.963	0.599894	-4.84547
	1.795	-0.0062072	0	21.7995	-0.300568	-1.27307	41.7983	0.299886	-10.4745	61.7984	-0.600366	0.406814	81.7984	0.599894	-13.8581	101.965	-0.30034	4.38178	121.965	0.299848	-1.74086	141.965	-0.600328	4.38043	161.965	0.599932	-4.84427
	1.79667	-0.00626443	0	21.8012	-0.300378	-1.27413	41.8	0.299886	-10.4732	61.8	-0.600424	0.405148	81.8	0.59997	-13.8563	101.967	-0.30032	4.38105	121.967	0.299714	-1.74003	141.967	-0.600424	4.37932	161.967	0.600103	-4.84308
	1.79833	-0.00618812	0	21.8028	-0.300416	-1.2752	41.8017	0.299905	-10.472	61.8017	-0.600424	0.403488	81.8017	0.599951	-13.8544	101.968	-0.300225	4.38032	121.969	0.299867	-1.7392	141.969	-0.600462	4.3782	161.968	0.599989	-4.84189
	1.8	-0.00605459	0	21.8045	-0.30034	-1.27626	41.8033	0.299867	-10.4707	61.8034	-0.60029	0.401824	81.8034	0.599894	-13.8525	101.97	-0.300378	4.37959	121.97	0.299848	-1.73837	141.97	-0.600462	4.37709	161.97	0.599836	-4.84069
	1.80167	-0.00601644	0	21.8062	-0.300378	-1.27733	41.805	0.29979	-10.4695	61.805	-0.600328	0.400158	81.805	0.599874	-13.8506	101.972	-0.300473	4.37885	121.972	0.299924	-1.73754	141.972	-0.600214	4.37597	161.972	0.599894	-4.8395
	1.80333	-0.00624535	0	21.8078	-0.300416	-1.27839	41.8067	0.299809	-10.4682	61.8067	-0.600385	0.398497	81.8067	0.599817	-13.8487	101.973	-0.300511	4.37812	121.974	0.299886	-1.73671	141.974	-0.600405	4.37485	161.973	0.59997	-4.83831
	1.805	-0.00611182	0	21.8095	-0.300263	-1.27945	41.8083	0.299962	-10.4669	61.8084	-0.600366	0.396832	81.8084	0.599779	-13.8468	101.975	-0.300397	4.37739	121.975	0.299981	-1.73589	141.975	-0.600347	4.37374	161.975	0.59997	-4.83711
	1.80667	-0.00609274	0	21.8112	-0.300607	-1.28052	41.81	0.299905	-10.4657	61.81	-0.600309	0.395169	81.81	0.599951	-13.8449	101.977	-0.300473	4.37666	121.977	0.299867	-1.73506	141.977	-0.600424	4.37263	161.977	0.599913	-4.83592
	1.80833	-0.0061309	0	21.8128	-0.300416	-1.28158	41.8117	0.299905	-10.4644	61.8117	-0.600366	0.393506	81.8117	0.599951	-13.8431	101.978	-0.300416	4.37593	121.979	0.299943	-1.73423	141.979	-0.600252	4.37152	161.978	0.599836	-4.83472
	1.81	-0.00607367	0	21.8145	-0.300301	-1.28265	41.8133	0.299848	-10.4632	61.8134	-0.600385	0.391842	81.8134	0.599913	-13.8412	101.98	-0.300492	4.3752	121.98	0.3	-1.7334	141.98	-0.600405	4.37041	161.98	0.59976	-4.83353
	1.81167	-0.00607367	0	21.8162	-0.30034	-1.28371	41.815	0.299924	-10.4619	61.815	-0.600405	0.390182	81.815	0.599741	-13.8393	101.982	-0.300435	4.37447	121.982	0.300019	-1.73257	141.982	-0.600328	4.3693	161.982	0.599951	-4.83234
	1.81333	-0.00630258	0	21.8178	-0.30032	-1.28477	41.8167	0.299924	-10.4606	61.8167	-0.600271	0.388518	81.8167	0.59976	-13.8374	101.983	-0.30032	4.37374	121.984	0.299752	-1.73175	141.984	-0.600309	4.36818	161.983	0.600027	-4.83114
	1.815	-0.00635981	0	21.8195	-0.300454	-1.28584	41.8183	0.299733	-10.4594	61.8184	-0.600405	0.386853	81.8184	0.599817	-13.8355	101.985	-0.30034	4.37301	121.985	0.299848	-1.73092	141.985	-0.600366	4.36707	161.985	0.599665	-4.82995
	1.81667	-0.00635981	0	21.8212	-0.300454	-1.2869	41.82	0.299867	-10.4581	61.82	-0.600271	0.385195	81.82	0.599817	-13.8336	101.987	-0.300111	4.37228	121.987	0.299809	-1.73009	141.987	-0.600366	4.36595	161.987	0.599894	-4.82876
	1.81833	-0.00632166	0	21.8228	-0.300378	-1.28796	41.8217	0.300019	-10.4569	61.8217	-0.600195	0.383532	81.8217	0.599874	-13.8318	101.988	-0.300397	4.37154	121.989	0.299962	-1.72927	141.989	-0.600443	4.36484	161.988	0.599722	-4.82757
	1.82	-0.00624535	0	21.8245	-0.300435	-1.28903	41.8233	0.299695	-10.4556	61.8234	-0.600424	0.381867	81.8234	0.599951	-13.8299	101.99	-0.300416	4.37081	121.99	0.299829	-1.72844	141.99	-0.600481	4.36372	161.99	0.600008	-4.82638
	1.82167	-0.00609274	0	21.8262	-0.300435	-1.29009	41.825	0.299886	-10.4543	61.825	-0.600443	0.380208	81.825	0.599855	-13.828	101.992	-0.300473	4.37008	121.992	0.299867	-1.72761	141.992	-0.600385	4.36261	161.992	0.599703	-4.82519
	1.82333	-0.0062835	0	21.8278	-0.300378	-1.29116	41.8267	0.299962	-10.4531	61.8267	-0.600366	0.378544	81.8267	0.59976	-13.8261	101.993	-0.300568	4.36935	121.994	0.300019	-1.72678	141.994	-0.600538	4.3615	161.993	0.599894	-4.82399
	1.825	-0.00616905	0	21.8295	-0.300416	-1.29222	41.8283	0.299867	-10.4518	61.8284	-0.600462	0.376879	81.8284	0.59976	-13.8242	101.995	-0.300454	4.36862	121.995	0.299867	-1.72596	141.995	-0.600424	4.36039	161.995	0.599951	-4.8228
	1.82667	-0.00630258	0	21.8312	-0.300359	-1.29328	41.83	0.299809	-10.4506	61.83	-0.600366	0.375218	81.83	0.599932	-13.8223	101.997	-0.300378	4.36789	121.997	0.299905	-1.72513	141.997	-0.600481	4.35928	161.997	0.599836	-4.82162
	1.82833	-0.00607367	0	21.8328	-0.30053	-1.29435	41.8317	0.299848	-10.4493	61.8317	-0.600424	0.373553	81.8317	0.599894	-13.8205	101.998	-0.30034	4.36716	121.999	0.299848	-1.72431	141.999	-0.600424	4.35816	161.998	0.599894	-4.82043
	1.83	-0.00603552	0	21.8345	-0.300416	-1.29541	41.8333	0.299848	-10.448	61.8334	-0.600271	0.371891	81.8334	0.599894	-13.8186	102	-0.30053	4.36643	122	0.299848	-1.72348	142	-0.600214	4.35704	162	0.599741	-4.81924
	1.83167	-0.00607367	0	21.8362	-0.300416	-1.29647	41.835	0.299886	-10.4468	61.835	-0.600328	0.370226	81.835	0.599836	-13.8167	102.002	-0.30034	4.3657	122.002	0.299829	-1.72266	142.002	-0.600366	4.35593	162.002	0.599855	-4.81805
	1.83333	-0.00634073	0	21.8378	-0.300359	-1.29754	41.8367	0.299809	-10.4455	61.8367	-0.600347	0.368561	81.8367	0.600065	-13.8148	102.003	-0.300301	4.36497	122.004	0.299752	-1.72183	142.004	-0.6005	4.35482	162.003	0.599932	-4.81686
	1.835	-0.00607367	0	21.8395	-0.300454	-1.2986	41.8383	0.299867	-10.4443	61.8384	-0.600214	0.3669	81.8384	0.600161	-13.8129	102.005	-0.300473	4.36424	122.005	0.299733	-1.72101	142.005	-0.600424	4.3537	162.005	0.599913	-4.81567
	1.83667	-0.00634073	0	21.8412	-0.300416	-1.29966	41.84	0.299962	-10.443	61.84	-0.600271	0.365235	81.84	0.599951	-13.811	102.007	-0.300187	4.36351	122.007	0.299981	-1.72018	142.007	-0.600195	4.35259	162.007	0.599741	-4.81448
	1.83833	-0.00614997	0	21.8428	-0.300206	-1.30073	41.8417	0.299886	-10.4417	61.8417	-0.600347	0.363569	81.8417	0.599913	-13.8092	102.008	-0.30034	4.36278	122.009	0.29979	-1.71935	142.009	-0.600137	4.35148	162.008	0.600084	-4.81329
	1.84	-0.00605459	0	21.8445	-0.300282	-1.30179	41.8433	0.29979	-10.4405	61.8434	-0.600443	0.361908	81.8434	0.599913	-13.8073	102.01	-0.30032	4.36205	122.01	0.29979	-1.71853	142.01	-0.600424	4.35037	162.01	0.599894	-4.81211
	1.84167	-0.00630258	0	21.8462	-0.300435	-1.30285	41.845	0.299867	-10.4392	61.845	-0.600424	0.360243	81.845	0.599894	-13.8054	102.012	-0.300435	4.36132	122.012	0.299867	-1.71771	142.012	-0.6005	4.34925	162.012	0.599913	-4.81092
	1.84333	-0.00635981	0	21.8478	-0.300378	-1.30392	41.8467	0.299657	-10.438	61.8467	-0.600366	0.358577	81.8467	0.599894	-13.8035	102.013	-0.300359	4.36059	122.014	0.299848	-1.71688	142.014	-0.600405	4.34814	162.013	0.599874	-4.80973
	1.845	-0.0061309	0	21.8495	-0.300568	-1.30498	41.8483	0.299886	-10.4367	61.8484	-0.600385	0.356914	81.8484	0.599913	-13.8016	102.015	-0.300454	4.35986	122.015	0.299943	-1.71606	142.015	-0.600176	4.34703	162.015	0.599836	-4.80855
	1.84667	-0.00626443	0	21.8512	-0.300492	-1.30604	41.85	0.299771	-10.4354	61.85	-0.600462	0.355249	81.85	0.599874	-13.7997	102.017	-0.300454	4.35913	122.017	0.299886	-1.71524	142.017	-0.600538	4.34591	162.017	0.600008	-4.80736
	1.84833	-0.00616905	0	21.8528	-0.30034	-1.30711	41.8517	0.299943	-10.4342	61.8517	-0.600271	0.353585	81.8517	0.599855	-13.7979	102.018	-0.300359	4.3584	122.019	0.299714	-1.71441	142.019	-0.600271	4.3448	162.018	0.599817	-4.80618
	1.85	-0.00618812	0	21.8545	-0.300378	-1.30817	41.8533	0.299733	-10.4329	61.8534	-0.600424	0.35192	81.8534	0.599989	-13.796	102.02	-0.300492	4.35767	122.02	0.299943	-1.71359	142.02	-0.600424	4.34369	162.02	0.59997	-4.80499
	1.85167	-0.0061309	0	21.8562	-0.300511	-1.30923	41.855	0.299924	-10.4317	61.855	-0.600424	0.350255	81.855	0.599817	-13.7941	102.022	-0.300435	4.35694	122.022	0.299848	-1.71276	142.022	-0.600271	4.34258	162.022	0.599874	-4.8038
	1.85333	-0.00618812	0	21.8578	-0.300301	-1.3103	41.8567	0.299905	-10.4304	61.8567	-0.600309	0.348594	81.8567	0.599951	-13.7922	102.023	-0.300397	4.35621	122.024	0.299962	-1.71194	142.024	-0.6005	4.34147	162.023	0.599932	-4.80262
	1.855	-0.00634073	0	21.8595	-0.300244	-1.31136	41.8583	0.299829	-10.4291	61.8584	-0.600443	0.346929	81.8584	0.599913	-13.7903	102.025	-0.300282	4.35548	122.025	0.299809	-1.71112	142.025	-0.600385	4.34036	162.025	0.600065	-4.80144
	1.85667	-0.00626443	0	21.8612	-0.300397	-1.31242	41.86	0.299886	-10.4279	61.86	-0.600328	0.345263	81.86	0.600027	-13.7884	102.027	-0.300359	4.35476	122.027	0.299943	-1.71029	142.027	-0.600481	4.33925	162.027	0.599894	-4.80025
	1.85833	-0.00634073	0	21.8628	-0.300282	-1.31348	41.8617	0.299924	-10.4266	61.8617	-0.60029	0.343604	81.8617	0.599855	-13.7866	102.028	-0.300301	4.35403	122.029	0.3	-1.70947	142.029	-0.600271	4.33813	162.028	0.599989	-4.79907
	1.86	-0.00626443	0	21.8645	-0.300435	-1.31455	41.8633	0.299867	-10.4254	61.8634	-0.600366	0.34194	81.8634	0.599989	-13.7847	102.03	-0.300511	4.3533	122.03	0.299943	-1.70865	142.03	-0.600271	4.33702	162.03	0.59976	-4.79789
	1.86167	-0.00618812	0	21.8662	-0.300416	-1.31561	41.865	0.299867	-10.4241	61.865	-0.600405	0.340274	81.865	0.599779	-13.7828	102.032	-0.300244	4.35257	122.032	0.299867	-1.70783	142.032	-0.600405	4.33591	162.032	0.599665	-4.79671
	1.86333	-0.00609274	0	21.8678	-0.300397	-1.31667	41.8667	0.300019	-10.4228	61.8667	-0.60029	0.338616	81.8667	0.599894	-13.7809	102.033	-0.300378	4.35184	122.034	0.29979	-1.70701	142.034	-0.600385	4.3348	162.033	0.600008	-4.79552
	1.865	-0.00616905	0	21.8695	-0.300416	-1.31773	41.8683	0.299752	-10.4216	61.8684	-0.600405	0.336952	81.8684	0.599989	-13.779	102.035	-0.300454	4.35111	122.035	0.299829	-1.70618	142.035	-0.600328	4.33369	162.035	0.599817	-4.79434
	1.86667	-0.00630258	0	21.8712	-0.300568	-1.3188	41.87	0.299809	-10.4203	61.87	-0.600538	0.335288	81.87	0.599894	-13.7771	102.037	-0.300473	4.35038	122.037	0.299886	-1.70536	142.037	-0.600462	4.33258	162.037	0.59997	-4.79316
	1.86833	-0.00614997	0	21.8728	-0.30053	-1.31986	41.8717	0.299638	-10.4191	61.8717	-0.600385	0.333628	81.8717	0.599817	-13.7753	102.038	-0.300359	4.34965	122.039	0.299809	-1.70454	142.039	-0.600443	4.33148	162.038	0.599874	-4.79197
	1.87	-0.0062835	0	21.8745	-0.300416	-1.32092	41.8733	0.299829	-10.4178	61.8734	-0.600366	0.331965	81.8734	0.599894	-13.7734	102.04	-0.300435	4.34892	122.04	0.299848	-1.70372	142.04	-0.600252	4.33036	162.04	0.599741	-4.79079
	1.87167	-0.00622628	0	21.8762	-0.300263	-1.32198	41.875	0.299962	-10.4165	61.875	-0.600405	0.330303	81.875	0.599989	-13.7715	102.042	-0.300263	4.34819	122.042	0.300019	-1.7029	142.042	-0.600405	4.32925	162.042	0.599836	-4.78962
	1.87333	-0.00624535	0	21.8778	-0.300511	-1.32304	41.8767	0.299867	-10.4153	61.8767	-0.600347	0.328641	81.8767	0.599722	-13.7696	102.043	-0.300263	4.34746	122.044	0.299809	-1.70208	142.044	-0.600328	4.32814	162.043	0.599913	-4.78844
	1.875	-0.00611182	0	21.8795	-0.300588	-1.3241	41.8783	0.299848	-10.414	61.8784	-0.60029	0.326977	81.8784	0.600027	-13.7677	102.045	-0.300416	4.34673	122.045	0.300057	-1.70126	142.045	-0.600328	4.32703	162.045	0.599741	-4.78726
	1.87667	-0.00622628	0	21.8812	-0.300568	-1.32517	41.88	0.299752	-10.4128	61.88	-0.600195	0.325317	81.88	0.599722	-13.7658	102.047	-0.300588	4.34601	122.047	0.299752	-1.70044	142.047	-0.600462	4.32592	162.047	0.59997	-4.78608
	1.87833	-0.00632166	0	21.8828	-0.300473	-1.32623	41.8817	0.300038	-10.4115	61.8817	-0.600347	0.323653	81.8817	0.599798	-13.764	102.048	-0.30053	4.34528	122.049	0.299809	-1.69962	142.049	-0.600405	4.32481	162.048	0.599874	-4.7849
	1.88	-0.0062835	0	21.8845	-0.300416	-1.32729	41.8833	0.299752	-10.4102	61.8834	-0.6005	0.321988	81.8834	0.59997	-13.7621	102.05	-0.30034	4.34455	122.05	0.300077	-1.6988	142.05	-0.600347	4.3237	162.05	0.599932	-4.78372
	1.88167	-0.0061309	0	21.8862	-0.300359	-1.32835	41.885	0.299809	-10.409	61.885	-0.600557	0.320329	81.885	0.599874	-13.7602	102.052	-0.300416	4.34382	122.052	0.299848	-1.69798	142.052	-0.6005	4.32259	162.052	0.600008	-4.78254
	1.88333	-0.00630258	0	21.8878	-0.300397	-1.32941	41.8867	0.300038	-10.4077	61.8867	-0.600347	0.318664	81.8867	0.599817	-13.7583	102.053	-0.30053	4.34309	122.054	0.299848	-1.69716	142.054	-0.600347	4.32148	162.053	0.599989	-4.78136
	1.885	-0.00622628	0	21.8895	-0.300549	-1.33047	41.8883	0.299867	-10.4065	61.8884	-0.600405	0.316998	81.8884	0.599798	-13.7564	102.055	-0.300397	4.34237	122.055	0.299771	-1.69634	142.055	-0.6005	4.32037	162.055	0.599989	-4.78018
	1.88667	-0.00616905	0	21.8912	-0.300378	-1.33154	41.89	0.299905	-10.4052	61.89	-0.600385	0.315337	81.89	0.599703	-13.7546	102.057	-0.300416	4.34164	122.057	0.299771	-1.69552	142.057	-0.60029	4.31926	162.057	0.599779	-4.779
	1.88833	-0.00603552	0	21.8928	-0.300416	-1.3326	41.8917	0.299809	-10.4039	61.8917	-0.600309	0.313673	81.8917	0.599932	-13.7527	102.058	-0.300301	4.34091	122.059	0.299848	-1.6947	142.059	-0.600347	4.31815	162.058	0.59997	-4.77783
	1.89	-0.00605459	0	21.8945	-0.300378	-1.33366	41.8933	0.3	-10.4027	61.8934	-0.600424	0.312009	81.8934	0.59976	-13.7508	102.06	-0.30032	4.34018	122.06	0.299809	-1.69388	142.06	-0.600328	4.31704	162.06	0.599989	-4.77665
	1.89167	-0.00622628	0	21.8962	-0.30034	-1.33472	41.895	0.299943	-10.4014	61.895	-0.600424	0.310347	81.895	0.599913	-13.7489	102.062	-0.300473	4.33945	122.062	0.299848	-1.69306	142.062	-0.600519	4.31593	162.062	0.599913	-4.77547
	1.89333	-0.00632166	0	21.8978	-0.300492	-1.33578	41.8967	0.300038	-10.4002	61.8967	-0.600462	0.308684	81.8967	0.599951	-13.747	102.063	-0.300435	4.33872	122.064	0.299809	-1.69224	142.064	-0.600214	4.31483	162.063	0.600065	-4.7743
	1.895	-0.00630258	0	21.8995	-0.300397	-1.33685	41.8983	0.299829	-10.3989	61.8984	-0.600328	0.307023	81.8984	0.599913	-13.7451	102.065	-0.300588	4.338	122.065	0.299809	-1.69142	142.065	-0.600156	4.31372	162.065	0.599779	-4.77312
	1.89667	-0.0062072	0	21.9012	-0.300378	-1.33791	41.9	0.299886	-10.3976	61.9	-0.600233	0.30536	81.9	0.599932	-13.7433	102.067	-0.300435	4.33727	122.067	0.299924	-1.69061	142.067	-0.600385	4.31261	162.067	0.59997	-4.77194
	1.89833	-0.00624535	0	21.9028	-0.300473	-1.33897	41.9017	0.299886	-10.3964	61.9017	-0.600309	0.303695	81.9017	0.59976	-13.7414	102.068	-0.300492	4.33654	122.069	0.299962	-1.68979	142.069	-0.600309	4.3115	162.068	0.599836	-4.77076
	1.9	-0.00609274	0	21.9045	-0.30034	-1.34003	41.9033	0.299867	-10.3951	61.9034	-0.600366	0.302037	81.9034	0.599894	-13.7395	102.07	-0.300435	4.33581	122.07	0.299924	-1.68897	142.07	-0.600309	4.31039	162.07	0.600065	-4.76959
	1.90167	-0.00626443	0	21.9062	-0.300511	-1.3411	41.905	0.299962	-10.3939	61.905	-0.600385	0.300373	81.905	0.59997	-13.7376	102.072	-0.300473	4.33508	122.072	0.29979	-1.68815	142.072	-0.600405	4.30928	162.072	0.599894	-4.76841
	1.90333	-0.00599736	0	21.9078	-0.300492	-1.34216	41.9067	0.299886	-10.3926	61.9067	-0.600271	0.298707	81.9067	0.599874	-13.7357	102.073	-0.300397	4.33435	122.074	0.299848	-1.68734	142.074	-0.600462	4.30817	162.073	0.599913	-4.76724
	1.905	-0.00626443	0	21.9095	-0.300435	-1.34322	41.9083	0.299771	-10.3913	61.9084	-0.600405	0.297048	81.9084	0.599817	-13.7339	102.075	-0.300244	4.33363	122.075	0.299733	-1.68652	142.075	-0.600309	4.30707	162.075	0.599989	-4.76606
	1.90667	-0.00630258	0	21.9112	-0.300301	-1.34428	41.91	0.299905	-10.3901	61.91	-0.600328	0.295385	81.91	0.599779	-13.732	102.077	-0.300416	4.3329	122.077	0.299943	-1.6857	142.077	-0.600443	4.30596	162.077	0.600046	-4.76488
	1.90833	-0.00632166	0	21.9128	-0.300225	-1.34535	41.9117	0.299905	-10.3888	61.9117	-0.600385	0.29372	81.9117	0.599703	-13.7301	102.078	-0.300378	4.33217	122.079	0.299695	-1.68488	142.079	-0.6005	4.30486	162.078	0.600065	-4.76371
	1.91	-0.00614997	0	21.9145	-0.300454	-1.34641	41.9133	0.299809	-10.3876	61.9134	-0.600462	0.292061	81.9134	0.599951	-13.7282	102.08	-0.300473	4.33145	122.08	0.300038	-1.68407	142.08	-0.600405	4.30375	162.08	0.599836	-4.76253
	1.91167	-0.00637888	0	21.9162	-0.300378	-1.34747	41.915	0.299886	-10.3863	61.915	-0.600366	0.290398	81.915	0.599894	-13.7263	102.082	-0.300492	4.33072	122.082	0.299867	-1.68325	142.082	-0.600481	4.30264	162.082	0.599894	-4.76136
	1.91333	-0.0062072	0	21.9178	-0.300359	-1.34853	41.9167	0.299771	-10.385	61.9167	-0.600443	0.288736	81.9167	0.599932	-13.7244	102.083	-0.300492	4.32999	122.084	0.3	-1.68243	142.084	-0.600385	4.30153	162.083	0.599855	-4.76018
	1.915	-0.00603552	0	21.9195	-0.300416	-1.34959	41.9183	0.299943	-10.3838	61.9184	-0.600328	0.287074	81.9184	0.599932	-13.7226	102.085	-0.300359	4.32926	122.085	0.299924	-1.68162	142.085	-0.600252	4.30042	162.085	0.59976	-4.75901
	1.91667	-0.00614997	0	21.9212	-0.300435	-1.35066	41.92	0.29979	-10.3825	61.92	-0.60029	0.285411	81.92	0.599836	-13.7207	102.087	-0.300435	4.32853	122.087	0.299771	-1.6808	142.087	-0.600214	4.29931	162.087	0.599951	-4.75784
	1.91833	-0.00626443	0	21.9228	-0.300454	-1.35172	41.9217	0.299867	-10.3813	61.9217	-0.600195	0.283751	81.9217	0.599913	-13.7188	102.088	-0.300263	4.32781	122.089	0.299809	-1.67999	142.089	-0.600347	4.29821	162.088	0.599951	-4.75666
	1.92	-0.00614997	0	21.9245	-0.300206	-1.35278	41.9233	0.299867	-10.38	61.9234	-0.6005	0.282088	81.9234	0.599741	-13.7169	102.09	-0.300492	4.32708	122.09	0.299771	-1.67917	142.09	-0.600366	4.2971	162.09	0.599894	-4.75549
	1.92167	-0.00614997	0	21.9262	-0.300378	-1.35385	41.925	0.299943	-10.3787	61.925	-0.600271	0.280423	81.925	0.599951	-13.715	102.092	-0.300416	4.32636	122.092	0.299886	-1.67835	142.092	-0.600328	4.296	162.092	0.599951	-4.75431
	1.92333	-0.00618812	0	21.9278	-0.300282	-1.35491	41.9267	0.29979	-10.3775	61.9267	-0.600347	0.278764	81.9267	0.599894	-13.7132	102.093	-0.300416	4.32563	122.094	0.299943	-1.67754	142.094	-0.600328	4.29489	162.093	0.599798	-4.75314
	1.925	-0.00607367	0	21.9295	-0.300435	-1.35597	41.9283	0.299752	-10.3762	61.9284	-0.600347	0.277098	81.9284	0.599932	-13.7113	102.095	-0.300492	4.3249	122.095	0.299752	-1.67672	142.095	-0.600233	4.29379	162.095	0.59997	-4.75196
	1.92667	-0.00611182	0	21.9312	-0.300206	-1.35703	41.93	0.299867	-10.375	61.93	-0.600309	0.275432	81.93	0.59976	-13.7094	102.097	-0.300473	4.32418	122.097	0.299829	-1.67591	142.097	-0.600309	4.29268	162.097	0.599874	-4.75079
	1.92833	-0.00616905	0	21.9328	-0.300359	-1.35809	41.9317	0.299657	-10.3737	61.9317	-0.600424	0.273771	81.9317	0.599836	-13.7075	102.098	-0.30053	4.32345	122.099	0.299943	-1.67509	142.099	-0.600252	4.29157	162.098	0.599913	-4.74962
	1.93	-0.00614997	0	21.9345	-0.300588	-1.35916	41.9333	0.299829	-10.3725	61.9334	-0.600309	0.272105	81.9334	0.599798	-13.7056	102.1	-0.300492	4.32272	122.1	0.299943	-1.67428	142.1	-0.600328	4.29046	162.1	0.599894	-4.74845
	1.93167	-0.00635981	0	21.9362	-0.30053	-1.36022	41.935	0.299924	-10.3712	61.935	-0.600366	0.27044	81.935	0.599894	-13.7038	102.102	-0.300378	4.32199	122.102	0.299771	-1.67346	142.102	-0.600405	4.28936	162.102	0.599779	-4.74727
	1.93333	-0.00592106	0	21.9378	-0.300416	-1.36128	41.9367	0.300019	-10.3699	61.9367	-0.60029	0.268775	81.9367	0.59997	-13.7019	102.103	-0.300244	4.32127	122.104	0.300019	-1.67265	142.104	-0.600462	4.28825	162.103	0.599951	-4.7461
	1.935	-0.00632166	0	21.9395	-0.300244	-1.36234	41.9383	0.29979	-10.3687	61.9384	-0.600309	0.267108	81.9384	0.599932	-13.7	102.105	-0.300359	4.32054	122.105	0.299848	-1.67183	142.105	-0.600347	4.28715	162.105	0.599798	-4.74493
	1.93667	-0.00634073	0	21.9412	-0.30034	-1.3634	41.94	0.299809	-10.3674	61.94	-0.600366	0.265446	81.94	0.600027	-13.6981	102.107	-0.300282	4.31982	122.107	0.299886	-1.67102	142.107	-0.600538	4.28604	162.107	0.59997	-4.74375
	1.93833	-0.0062072	0	21.9428	-0.300282	-1.36446	41.9417	0.299886	-10.3662	61.9417	-0.600424	0.26378	81.9417	0.599989	-13.6962	102.108	-0.300549	4.31909	122.109	0.299981	-1.6702	142.109	-0.600347	4.28494	162.108	0.600046	-4.74258
	1.94	-0.0062072	0	21.9445	-0.300607	-1.36553	41.9433	0.299943	-10.3649	61.9434	-0.600405	0.262112	81.9434	0.599874	-13.6944	102.11	-0.300435	4.31836	122.11	0.299905	-1.66939	142.11	-0.60029	4.28383	162.11	0.59997	-4.74141
	1.94167	-0.00626443	0	21.9462	-0.300416	-1.36659	41.945	0.299771	-10.3636	61.945	-0.600328	0.26045	81.945	0.599855	-13.6925	102.112	-0.300588	4.31764	122.112	0.299943	-1.66857	142.112	-0.600328	4.28273	162.112	0.599836	-4.74024
	1.94333	-0.00611182	0	21.9478	-0.300492	-1.36765	41.9467	0.299924	-10.3624	61.9467	-0.600328	0.258784	81.9467	0.599836	-13.6906	102.113	-0.300473	4.31691	122.114	0.299676	-1.66776	142.114	-0.600462	4.28162	162.113	0.599989	-4.73907
	1.945	-0.00603552	0	21.9495	-0.300263	-1.36871	41.9483	0.299829	-10.3611	61.9484	-0.600309	0.257117	81.9484	0.59997	-13.6887	102.115	-0.300454	4.31619	122.115	0.299943	-1.66695	142.115	-0.600366	4.28051	162.115	0.599855	-4.7379
	1.94667	-0.00635981	0	21.9512	-0.300454	-1.36977	41.95	0.299771	-10.3599	61.95	-0.600405	0.255454	81.95	0.599798	-13.6868	102.117	-0.300626	4.31546	122.117	0.299924	-1.66613	142.117	-0.600443	4.27941	162.117	0.599874	-4.73673
	1.94833	-0.00639796	0	21.9528	-0.300416	-1.37083	41.9517	0.29979	-10.3586	61.9517	-0.600366	0.253788	81.9517	0.599932	-13.6849	102.118	-0.300416	4.31473	122.119	0.299848	-1.66532	142.119	-0.600271	4.27831	162.118	0.599989	-4.73556
	1.95	-0.00601644	0	21.9545	-0.300568	-1.37189	41.9533	0.299752	-10.3573	61.9534	-0.600328	0.252122	81.9534	0.599855	-13.6831	102.12	-0.300359	4.31401	122.12	0.299848	-1.66451	142.12	-0.60029	4.27721	162.12	0.599836	-4.73439
	1.95167	-0.0062072	0	21.9562	-0.300397	-1.37295	41.955	0.299905	-10.3561	61.955	-0.600309	0.250458	81.955	0.599989	-13.6812	102.122	-0.300282	4.31328	122.122	0.299981	-1.66369	142.122	-0.600328	4.2761	162.122	0.599703	-4.73321
	1.95333	-0.00624535	0	21.9578	-0.300454	-1.37401	41.9567	0.299943	-10.3548	61.9567	-0.600424	0.248791	81.9567	0.599798	-13.6793	102.123	-0.300416	4.31256	122.124	0.29979	-1.66288	142.124	-0.600385	4.275	162.123	0.599874	-4.73204
	1.955	-0.00632166	0	21.9595	-0.300492	-1.37507	41.9583	0.299809	-10.3536	61.9584	-0.600443	0.247129	81.9584	0.599894	-13.6774	102.125	-0.300473	4.31183	122.125	0.299981	-1.66207	142.125	-0.600424	4.2739	162.125	0.599817	-4.73088
	1.95667	-0.00605459	0	21.9612	-0.30032	-1.37613	41.96	0.299848	-10.3523	61.96	-0.600233	0.245463	81.96	0.600027	-13.6755	102.127	-0.300511	4.31111	122.127	0.29979	-1.66126	142.127	-0.600252	4.27279	162.127	0.59997	-4.72971
	1.95833	-0.00626443	0	21.9628	-0.300473	-1.37719	41.9617	0.300077	-10.3511	61.9617	-0.600405	0.243797	81.9617	0.599836	-13.6737	102.128	-0.300225	4.31038	122.129	0.29979	-1.66045	142.129	-0.600366	4.27169	162.128	0.599817	-4.72854
	1.96	-0.0062835	0	21.9645	-0.300378	-1.37826	41.9633	0.299924	-10.3498	61.9634	-0.600309	0.242137	81.9634	0.599894	-13.6718	102.13	-0.30034	4.30965	122.13	0.299867	-1.65963	142.13	-0.60029	4.27058	162.13	0.599798	-4.72737
	1.96167	-0.00607367	0	21.9662	-0.300378	-1.37931	41.965	0.299943	-10.3485	61.965	-0.600366	0.240472	81.965	0.599855	-13.6699	102.132	-0.300359	4.30893	122.132	0.299924	-1.65882	142.132	-0.600519	4.26948	162.132	0.599779	-4.7262
	1.96333	-0.0061309	0	21.9678	-0.300359	-1.38038	41.9667	0.299848	-10.3473	61.9667	-0.600309	0.238807	81.9667	0.599951	-13.668	102.133	-0.30032	4.3082	122.134	0.299829	-1.65801	142.134	-0.600195	4.26838	162.133	0.599646	-4.72503
	1.965	-0.00618812	0	21.9695	-0.300492	-1.38144	41.9683	0.299733	-10.346	61.9684	-0.600366	0.237148	81.9684	0.599817	-13.6661	102.135	-0.300282	4.30748	122.135	0.29979	-1.6572	142.135	-0.600462	4.26728	162.135	0.59976	-4.72387
	1.96667	-0.00614997	0	21.9712	-0.300244	-1.3825	41.97	0.299695	-10.3448	61.97	-0.600385	0.235484	81.97	0.599989	-13.6643	102.137	-0.30032	4.30675	122.137	0.299771	-1.65638	142.137	-0.600405	4.26618	162.137	0.599855	-4.7227
	1.96833	-0.00601644	0	21.9728	-0.300473	-1.38356	41.9717	0.299886	-10.3435	61.9717	-0.600405	0.233819	81.9717	0.599874	-13.6624	102.138	-0.300378	4.30603	122.139	0.3	-1.65557	142.139	-0.600424	4.26508	162.138	0.599989	-4.72153
	1.97	-0.00618812	0	21.9745	-0.300473	-1.38462	41.9733	0.299771	-10.3422	61.9734	-0.600462	0.23216	81.9734	0.599932	-13.6605	102.14	-0.300435	4.3053	122.14	0.299943	-1.65476	142.14	-0.600195	4.26397	162.14	0.599855	-4.72036
	1.97167	-0.00616905	0	21.9762	-0.300492	-1.38568	41.975	0.29979	-10.341	61.975	-0.600385	0.230496	81.975	0.599817	-13.6586	102.142	-0.300397	4.30458	122.142	0.29979	-1.65395	142.142	-0.600347	4.26287	162.142	0.599989	-4.7192
	1.97333	-0.00622628	0	21.9778	-0.300378	-1.38674	41.9767	0.299905	-10.3397	61.9767	-0.600424	0.228833	81.9767	0.599932	-13.6567	102.143	-0.30034	4.30385	122.144	0.300115	-1.65314	142.144	-0.600328	4.26176	162.143	0.59976	-4.71803
	1.975	-0.00622628	0	21.9795	-0.30032	-1.3878	41.9783	0.299829	-10.3385	61.9784	-0.600405	0.227172	81.9784	0.599894	-13.6549	102.145	-0.300454	4.30312	122.145	0.299829	-1.65233	142.145	-0.600271	4.26066	162.145	0.599874	-4.71687
	1.97667	-0.0062072	0	21.9812	-0.30034	-1.38886	41.98	0.30021	-10.3372	61.98	-0.60029	0.225508	81.98	0.600122	-13.653	102.147	-0.300359	4.3024	122.147	0.299848	-1.65152	142.147	-0.600309	4.25956	162.147	0.599836	-4.7157
	1.97833	-0.00626443	0	21.9828	-0.300454	-1.38992	41.9817	0.299962	-10.336	61.9817	-0.600309	0.223847	81.9817	0.59976	-13.6511	102.148	-0.300359	4.30168	122.149	0.299771	-1.65071	142.149	-0.600424	4.25846	162.148	0.599874	-4.71454
	1.98	-0.00603552	0	21.9845	-0.300397	-1.39098	41.9833	0.299886	-10.3347	61.9834	-0.600347	0.222184	81.9834	0.59997	-13.6492	102.15	-0.300607	4.30095	122.15	0.299657	-1.6499	142.15	-0.600443	4.25736	162.15	0.599951	-4.71337
	1.98167	-0.00601644	0	21.9862	-0.300244	-1.39204	41.985	0.299905	-10.3334	61.985	-0.600385	0.22052	81.985	0.599836	-13.6473	102.152	-0.300397	4.30023	122.152	0.299924	-1.64908	142.152	-0.600366	4.25626	162.152	0.599817	-4.7122
	1.98333	-0.00618812	0	21.9878	-0.300378	-1.3931	41.9867	0.299943	-10.3322	61.9867	-0.600538	0.218861	81.9867	0.599855	-13.6455	102.153	-0.30034	4.2995	122.154	0.300019	-1.64827	142.154	-0.600385	4.25515	162.153	0.599951	-4.71104
	1.985	-0.00622628	0	21.9895	-0.300225	-1.39416	41.9883	0.299809	-10.3309	61.9884	-0.600462	0.217197	81.9884	0.59976	-13.6436	102.155	-0.300435	4.29878	122.155	0.299809	-1.64746	142.155	-0.600214	4.25405	162.155	0.599817	-4.70988
	1.98667	-0.00614997	0	21.9912	-0.300473	-1.39522	41.99	0.299886	-10.3297	61.99	-0.6005	0.215532	81.99	0.599836	-13.6417	102.157	-0.300282	4.29805	122.157	0.300019	-1.64665	142.157	-0.600385	4.25294	162.157	0.599932	-4.70872
	1.98833	-0.00611182	0	21.9928	-0.300416	-1.39628	41.9917	0.299714	-10.3284	61.9917	-0.600328	0.213873	81.9917	0.599932	-13.6398	102.158	-0.300473	4.29732	122.159	0.299962	-1.64584	142.159	-0.600443	4.25184	162.158	0.600008	-4.70755
	1.99	-0.00634073	0	21.9945	-0.300454	-1.39734	41.9933	0.299809	-10.3272	61.9934	-0.600424	0.212208	81.9934	0.599874	-13.638	102.16	-0.300454	4.2966	122.16	0.29979	-1.64503	142.16	-0.600271	4.25073	162.16	0.599817	-4.70639
	1.99167	-0.00611182	0	21.9962	-0.300511	-1.3984	41.995	0.299848	-10.3259	61.995	-0.600309	0.210543	81.995	0.599684	-13.6361	102.162	-0.300454	4.29588	122.162	0.299924	-1.64422	142.162	-0.600271	4.24963	162.162	0.59997	-4.70522
	1.99333	-0.00614997	0	21.9978	-0.30053	-1.39946	41.9967	0.299905	-10.3246	61.9967	-0.600405	0.20888	81.9967	0.599874	-13.6342	102.163	-0.300511	4.29515	122.164	0.299924	-1.64341	142.164	-0.600424	4.24853	162.163	0.599894	-4.70406
	1.995	-0.00624535	0	21.9995	-0.300244	-1.40052	41.9983	0.299829	-10.3234	61.9984	-0.600328	0.207215	81.9984	0.599855	-13.6323	102.165	-0.300454	4.29443	122.165	0.299905	-1.6426	142.165	-0.600328	4.24743	162.165	0.599913	-4.70289
	1.99667	-0.0062072	0	22.0012	-0.30034	-1.40159	42	0.299771	-10.3221	62	-0.600481	0.205553	82	0.599894	-13.6304	102.167	-0.300416	4.2937	122.167	0.299848	-1.64179	142.167	-0.600405	4.24633	162.167	0.599817	-4.70173
	1.99833	-0.00614997	0	22.0028	-0.300378	-1.40265	42.0017	0.299809	-10.3209	62.0017	-0.60029	0.20389	82.0017	0.599779	-13.6286	102.168	-0.300244	4.29297	122.169	0.299867	-1.64099	142.169	-0.600366	4.24522	162.168	0.599836	-4.70057
	2	-0.0062072	0	22.0045	-0.300473	-1.40371	42.0033	0.299771	-10.3196	62.0034	-0.600347	0.202226	82.0034	0.599874	-13.6267	102.17	-0.300397	4.29225	122.17	0.299771	-1.64018	142.17	-0.600481	4.24412	162.17	0.600065	-4.69941
	2.00167	-0.00626443	0	22.0062	-0.30032	-1.40477	42.005	0.299943	-10.3184	62.005	-0.600424	0.200568	82.005	0.599932	-13.6248	102.172	-0.300664	4.29152	122.172	0.299714	-1.63937	142.172	-0.600481	4.24301	162.172	0.599913	-4.69825
	2.00333	-0.0061309	0	22.0078	-0.300206	-1.40583	42.0067	0.299943	-10.3171	62.0067	-0.600385	0.198905	82.0067	0.600008	-13.6229	102.173	-0.300397	4.2908	122.174	0.299962	-1.63856	142.174	-0.600347	4.24191	162.173	0.599932	-4.69709
	2.005	-0.00624535	0	22.0095	-0.300282	-1.40689	42.0083	0.299981	-10.3159	62.0084	-0.600385	0.197242	82.0084	0.600065	-13.6211	102.175	-0.300454	4.29007	122.175	0.299962	-1.63775	142.175	-0.600328	4.24081	162.175	0.599798	-4.69592
	2.00667	-0.00622628	0	22.0112	-0.300473	-1.40795	42.01	0.29979	-10.3146	62.01	-0.600347	0.195585	82.01	0.599932	-13.6192	102.177	-0.300435	4.28935	122.177	0.299924	-1.63694	142.177	-0.600366	4.23971	162.177	0.599855	-4.69476
	2.00833	-0.00626443	0	22.0128	-0.300378	-1.40901	42.0117	0.299886	-10.3133	62.0117	-0.600538	0.193923	82.0117	0.599855	-13.6173	102.178	-0.300397	4.28862	122.179	0.299848	-1.63613	142.179	-0.600462	4.23861	162.178	0.600046	-4.6936
	2.01	-0.00634073	0	22.0145	-0.300435	-1.41007	42.0133	0.299943	-10.3121	62.0134	-0.600347	0.192259	82.0134	0.599932	-13.6154	102.18	-0.300416	4.2879	122.18	0.29979	-1.63532	142.18	-0.600328	4.2375	162.18	0.599798	-4.69244
	2.01167	-0.00622628	0	22.0162	-0.300244	-1.41113	42.015	0.299809	-10.3108	62.015	-0.600328	0.190602	82.015	0.599913	-13.6135	102.182	-0.300473	4.28717	122.182	0.299905	-1.63452	142.182	-0.60029	4.2364	162.182	0.599817	-4.69128
	2.01333	-0.0062072	0	22.0178	-0.300397	-1.41219	42.0167	0.299809	-10.3096	62.0167	-0.600252	0.18894	82.0167	0.59997	-13.6117	102.183	-0.300416	4.28645	122.184	0.299771	-1.63371	142.184	-0.6005	4.23529	162.183	0.599932	-4.69012
	2.015	-0.00616905	0	22.0195	-0.300397	-1.41325	42.0183	0.299771	-10.3083	62.0184	-0.600347	0.187277	82.0184	0.59976	-13.6098	102.185	-0.300473	4.28572	122.185	0.299981	-1.6329	142.185	-0.600519	4.23418	162.185	0.599817	-4.68896
	2.01667	-0.0061309	0	22.0212	-0.300378	-1.41431	42.02	0.29979	-10.3071	62.02	-0.600233	0.185618	82.02	0.599874	-13.6079	102.187	-0.300244	4.285	122.187	0.299733	-1.63209	142.187	-0.600443	4.23308	162.187	0.599989	-4.6878
	2.01833	-0.00624535	0	22.0228	-0.300435	-1.41537	42.0217	0.299943	-10.3058	62.0217	-0.600328	0.183955	82.0217	0.599684	-13.606	102.188	-0.300454	4.28427	122.189	0.299809	-1.63129	142.189	-0.600385	4.23198	162.188	0.599894	-4.68664
	2.02	-0.00594014	0	22.0245	-0.300435	-1.41644	42.0233	0.299733	-10.3045	62.0234	-0.600214	0.182295	82.0234	0.599798	-13.6041	102.19	-0.300549	4.28355	122.19	0.299886	-1.63048	142.19	-0.600271	4.23088	162.19	0.599951	-4.68547
	2.02167	-0.00622628	0	22.0262	-0.300473	-1.4175	42.025	0.300229	-10.3033	62.025	-0.600385	0.180635	82.025	0.599836	-13.6023	102.192	-0.300378	4.28283	122.192	0.299962	-1.62967	142.192	-0.600576	4.22978	162.192	0.600065	-4.68431
	2.02333	-0.00641704	0	22.0278	-0.30034	-1.41856	42.0267	0.299867	-10.302	62.0267	-0.600405	0.178972	82.0267	0.600065	-13.6004	102.193	-0.300568	4.2821	122.194	0.299886	-1.62886	142.194	-0.600385	4.22867	162.193	0.599817	-4.68315
	2.025	-0.00624535	0	22.0295	-0.300473	-1.41962	42.0283	0.299752	-10.3008	62.0284	-0.600443	0.177315	82.0284	0.599932	-13.5985	102.195	-0.300511	4.28138	122.195	0.299829	-1.62806	142.195	-0.600271	4.22757	162.195	0.599874	-4.68199
	2.02667	-0.00630258	0	22.0312	-0.300473	-1.42068	42.03	0.299829	-10.2995	62.03	-0.600176	0.175654	82.03	0.599817	-13.5966	102.197	-0.300359	4.28065	122.197	0.299695	-1.62725	142.197	-0.600366	4.22647	162.197	0.599989	-4.68084
	2.02833	-0.00618812	0	22.0328	-0.300378	-1.42174	42.0317	0.299981	-10.2983	62.0317	-0.600557	0.173992	82.0317	0.600122	-13.5947	102.198	-0.300435	4.27993	122.199	0.299962	-1.62644	142.199	-0.600271	4.22536	162.198	0.599798	-4.67968
	2.03	-0.00632166	0	22.0345	-0.300378	-1.4228	42.0333	0.3	-10.297	62.0334	-0.600385	0.172337	82.0334	0.599951	-13.5929	102.2	-0.300549	4.2792	122.2	0.299886	-1.62564	142.2	-0.6005	4.22426	162.2	0.600122	-4.67852
	2.03167	-0.00599736	0	22.0362	-0.300378	-1.42386	42.035	0.299809	-10.2957	62.035	-0.600443	0.170677	82.035	0.600065	-13.591	102.202	-0.300378	4.27848	122.202	0.299886	-1.62483	142.202	-0.600328	4.22316	162.202	0.599836	-4.67736
	2.03333	-0.00614997	0	22.0378	-0.300454	-1.42492	42.0367	0.299829	-10.2945	62.0367	-0.600462	0.169015	82.0367	0.599817	-13.5891	102.203	-0.30034	4.27775	122.204	0.299752	-1.62402	142.204	-0.600214	4.22206	162.203	0.599684	-4.6762
	2.035	-0.00609274	0	22.0395	-0.300435	-1.42598	42.0383	0.299829	-10.2932	62.0384	-0.60029	0.16736	82.0384	0.599779	-13.5872	102.205	-0.300435	4.27703	122.205	0.29979	-1.62322	142.205	-0.600309	4.22096	162.205	0.599855	-4.67504
	2.03667	-0.00626443	0	22.0412	-0.300359	-1.42704	42.04	0.29979	-10.292	62.04	-0.6005	0.165701	82.04	0.599932	-13.5853	102.207	-0.300511	4.27631	122.207	0.299848	-1.62241	142.207	-0.600405	4.21986	162.207	0.599932	-4.67388
	2.03833	-0.00616905	0	22.0428	-0.300225	-1.4281	42.0417	0.299829	-10.2907	62.0417	-0.600328	0.16404	82.0417	0.599779	-13.5835	102.208	-0.300511	4.27558	122.209	0.299714	-1.6216	142.209	-0.60029	4.21875	162.208	0.599874	-4.67272
	2.04	-0.00618812	0	22.0445	-0.300301	-1.42916	42.0433	0.299905	-10.2895	62.0434	-0.600424	0.162383	82.0434	0.599855	-13.5816	102.21	-0.300435	4.27486	122.21	0.299867	-1.6208	142.21	-0.600309	4.21765	162.21	0.59976	-4.67156
	2.04167	-0.0062835	0	22.0462	-0.30053	-1.43022	42.045	0.299733	-10.2882	62.045	-0.60029	0.160723	82.045	0.599779	-13.5797	102.212	-0.300454	4.27413	122.212	0.300019	-1.61999	142.212	-0.600233	4.21654	162.212	0.599894	-4.6704
	2.04333	-0.00609274	0	22.0478	-0.30032	-1.43128	42.0467	0.299829	-10.2869	62.0467	-0.600233	0.159064	82.0467	0.599913	-13.5778	102.213	-0.300416	4.27341	122.214	0.299943	-1.61919	142.214	-0.600481	4.21544	162.213	0.599951	-4.66925
	2.045	-0.0061309	0	22.0495	-0.300378	-1.43234	42.0483	0.299886	-10.2857	62.0484	-0.600328	0.157404	82.0484	0.599932	-13.5759	102.215	-0.300378	4.27269	122.215	0.299829	-1.61838	142.215	-0.600462	4.21434	162.215	0.599779	-4.66809
	2.04667	-0.0062835	0	22.0512	-0.300263	-1.4334	42.05	0.299829	-10.2844	62.05	-0.600462	0.155742	82.05	0.599913	-13.5741	102.217	-0.300549	4.27196	122.217	0.299905	-1.61758	142.217	-0.600366	4.21324	162.217	0.600084	-4.66693
	2.04833	-0.00622628	0	22.0528	-0.300626	-1.43446	42.0517	0.299752	-10.2832	62.0517	-0.600347	0.154086	82.0517	0.59976	-13.5722	102.218	-0.300282	4.27124	122.219	0.299848	-1.61677	142.219	-0.600366	4.21214	162.218	0.599894	-4.66577
	2.05	-0.0062072	0	22.0545	-0.300454	-1.43552	42.0533	0.3	-10.2819	62.0534	-0.600366	0.152425	82.0534	0.599932	-13.5703	102.22	-0.300378	4.27052	122.22	0.299714	-1.61597	142.22	-0.600405	4.21104	162.22	0.599951	-4.66461
	2.05167	-0.00614997	0	22.0562	-0.300397	-1.43658	42.055	0.299771	-10.2807	62.055	-0.600424	0.150762	82.055	0.599817	-13.5684	102.222	-0.30032	4.26979	122.222	0.299924	-1.61516	142.222	-0.600481	4.20994	162.222	0.600046	-4.66345
	2.05333	-0.00618812	0	22.0578	-0.300511	-1.43764	42.0567	0.299886	-10.2794	62.0567	-0.600366	0.149106	82.0567	0.599874	-13.5666	102.223	-0.300549	4.26907	122.224	0.299848	-1.61436	142.224	-0.600462	4.20884	162.223	0.599836	-4.6623
	2.055	-0.00611182	0	22.0595	-0.300397	-1.4387	42.0583	0.29979	-10.2781	62.0584	-0.600424	0.147445	82.0584	0.599836	-13.5647	102.225	-0.300607	4.26834	122.225	0.29979	-1.61355	142.225	-0.600309	4.20773	162.225	0.599951	-4.66114
	2.05667	-0.00616905	0	22.0612	-0.300473	-1.43976	42.06	0.299981	-10.2769	62.06	-0.600462	0.145782	82.06	0.599684	-13.5628	102.227	-0.300397	4.26762	122.227	0.299848	-1.61275	142.227	-0.60029	4.20663	162.227	0.599855	-4.65998
	2.05833	-0.00603552	0	22.0628	-0.30032	-1.44082	42.0617	0.299886	-10.2756	62.0617	-0.600366	0.144126	82.0617	0.599894	-13.5609	102.228	-0.300492	4.26689	122.229	0.299809	-1.61194	142.229	-0.600443	4.20553	162.228	0.600008	-4.65883
	2.06	-0.00626443	0	22.0645	-0.300263	-1.44188	42.0633	0.299905	-10.2744	62.0634	-0.600156	0.142465	82.0634	0.599855	-13.559	102.23	-0.30032	4.26617	122.23	0.299924	-1.61114	142.23	-0.600328	4.20443	162.23	0.599932	-4.65767
	2.06167	-0.00622628	0	22.0662	-0.300492	-1.44294	42.065	0.299771	-10.2731	62.065	-0.600385	0.140805	82.065	0.599894	-13.5572	102.232	-0.300416	4.26545	122.232	0.299867	-1.61034	142.232	-0.600443	4.20333	162.232	0.599989	-4.65651
	2.06333	-0.00614997	0	22.0678	-0.300301	-1.444	42.0667	0.299981	-10.2719	62.0667	-0.600405	0.139148	82.0667	0.599932	-13.5553	102.233	-0.300435	4.26473	122.234	0.299867	-1.60953	142.234	-0.600328	4.20223	162.233	0.600103	-4.65535
	2.065	-0.00618812	0	22.0695	-0.300492	-1.44506	42.0683	0.299809	-10.2706	62.0684	-0.600424	0.137488	82.0684	0.599779	-13.5534	102.235	-0.300416	4.264	122.235	0.299867	-1.60873	142.235	-0.600481	4.20113	162.235	0.599817	-4.65419
	2.06667	-0.00624535	0	22.0712	-0.300454	-1.44612	42.07	0.299771	-10.2694	62.07	-0.600252	0.13583	82.07	0.599741	-13.5515	102.237	-0.300301	4.26328	122.237	0.299943	-1.60792	142.237	-0.6005	4.20003	162.237	0.59997	-4.65304
	2.06833	-0.0061309	0	22.0728	-0.300359	-1.44718	42.0717	0.29979	-10.2681	62.0717	-0.600347	0.134172	82.0717	0.599779	-13.5497	102.238	-0.300282	4.26255	122.239	0.299829	-1.60712	142.239	-0.600309	4.19893	162.238	0.599989	-4.65188
	2.07	-0.00616905	0	22.0745	-0.300549	-1.44824	42.0733	0.299886	-10.2668	62.0734	-0.600443	0.132512	82.0734	0.599913	-13.5478	102.24	-0.300282	4.26183	122.24	0.299867	-1.60632	142.24	-0.60029	4.19782	162.24	0.599874	-4.65072
	2.07167	-0.00607367	0	22.0762	-0.300492	-1.4493	42.075	0.299886	-10.2656	62.075	-0.600385	0.130857	82.075	0.600065	-13.5459	102.242	-0.30053	4.2611	122.242	0.29979	-1.60551	142.242	-0.600405	4.19672	162.242	0.599932	-4.64957
	2.07333	-0.00622628	0	22.0778	-0.300378	-1.45036	42.0767	0.299829	-10.2643	62.0767	-0.600366	0.129198	82.0767	0.599703	-13.544	102.243	-0.300568	4.26038	122.244	0.300191	-1.60471	142.244	-0.600462	4.19562	162.243	0.599951	-4.64841
	2.075	-0.00618812	0	22.0795	-0.300416	-1.45142	42.0783	0.299886	-10.2631	62.0784	-0.600366	0.127537	82.0784	0.59997	-13.5422	102.245	-0.300492	4.25966	122.245	0.3	-1.60391	142.245	-0.600309	4.19453	162.245	0.599798	-4.64726
	2.07667	-0.00630258	0	22.0812	-0.300549	-1.45248	42.08	0.299809	-10.2618	62.08	-0.600481	0.125883	82.08	0.59997	-13.5403	102.247	-0.30034	4.25894	122.247	0.299714	-1.6031	142.247	-0.600309	4.19343	162.247	0.599913	-4.6461
	2.07833	-0.00632166	0	22.0828	-0.300435	-1.45354	42.0817	0.299848	-10.2606	62.0817	-0.600271	0.124224	82.0817	0.600008	-13.5384	102.248	-0.300416	4.25821	122.249	0.299905	-1.6023	142.249	-0.600347	4.19233	162.248	0.599951	-4.64494
	2.08	-0.00601644	0	22.0845	-0.300435	-1.4546	42.0833	0.299809	-10.2593	62.0834	-0.600347	0.122563	82.0834	0.599836	-13.5365	102.25	-0.300492	4.25749	122.25	0.299867	-1.6015	142.25	-0.600424	4.19123	162.25	0.599913	-4.64379
	2.08167	-0.00626443	0	22.0862	-0.300378	-1.45566	42.085	0.299943	-10.258	62.085	-0.600385	0.120909	82.085	0.59997	-13.5346	102.252	-0.300301	4.25676	122.252	0.299752	-1.60069	142.252	-0.600347	4.19013	162.252	0.599798	-4.64263
	2.08333	-0.00599736	0	22.0878	-0.300206	-1.45672	42.0867	0.299829	-10.2568	62.0867	-0.600214	0.11925	82.0867	0.599932	-13.5328	102.253	-0.300473	4.25604	122.254	0.299905	-1.59989	142.254	-0.600347	4.18903	162.253	0.599932	-4.64148
	2.085	-0.00611182	0	22.0895	-0.300359	-1.45778	42.0883	0.299886	-10.2555	62.0884	-0.60029	0.117591	82.0884	0.599836	-13.5309	102.255	-0.300473	4.25532	122.255	0.299771	-1.59909	142.255	-0.600214	4.18793	162.255	0.599989	-4.64032
	2.08667	-0.00618812	0	22.0912	-0.30032	-1.45884	42.09	0.299924	-10.2543	62.09	-0.600328	0.115936	82.09	0.599932	-13.529	102.257	-0.300359	4.25459	122.257	0.299867	-1.59829	142.257	-0.600385	4.18683	162.257	0.599836	-4.63917
	2.08833	-0.00626443	0	22.0928	-0.30034	-1.4599	42.0917	0.299809	-10.253	62.0917	-0.600405	0.114279	82.0917	0.59997	-13.5271	102.258	-0.300511	4.25387	122.259	0.299733	-1.59749	142.259	-0.600519	4.18573	162.258	0.599894	-4.63801
	2.09	-0.00637888	0	22.0945	-0.30053	-1.46096	42.0933	0.299771	-10.2518	62.0934	-0.600271	0.112622	82.0934	0.599913	-13.5253	102.26	-0.30034	4.25315	122.26	0.299714	-1.59668	142.26	-0.600366	4.18463	162.26	0.600046	-4.63686
	2.09167	-0.00635981	0	22.0962	-0.300435	-1.46202	42.095	0.299619	-10.2505	62.095	-0.600214	0.110967	82.095	0.599894	-13.5234	102.262	-0.300397	4.25242	122.262	0.300077	-1.59588	142.262	-0.600443	4.18353	162.262	0.599874	-4.6357
	2.09333	-0.0062835	0	22.0978	-0.300301	-1.46308	42.0967	0.299829	-10.2492	62.0967	-0.600195	0.10931	82.0967	0.600142	-13.5215	102.263	-0.300378	4.2517	122.264	0.29979	-1.59508	142.264	-0.600405	4.18243	162.263	0.599913	-4.63455
	2.095	-0.00609274	0	22.0995	-0.300225	-1.46414	42.0983	0.299867	-10.248	62.0984	-0.600271	0.107657	82.0984	0.599913	-13.5196	102.265	-0.300416	4.25098	122.265	0.29979	-1.59428	142.265	-0.600385	4.18133	162.265	0.599874	-4.6334
	2.09667	-0.00594014	0	22.1012	-0.300416	-1.4652	42.1	0.299886	-10.2467	62.1	-0.600424	0.106001	82.1	0.599932	-13.5177	102.267	-0.300473	4.25025	122.267	0.299695	-1.59348	142.267	-0.600366	4.18023	162.267	0.599722	-4.63224
	2.09833	-0.00609274	0	22.1028	-0.300473	-1.46626	42.1017	0.300019	-10.2455	62.1017	-0.600481	0.104343	82.1017	0.599932	-13.5159	102.268	-0.30034	4.24953	122.269	0.299809	-1.59268	142.269	-0.600385	4.17912	162.268	0.600046	-4.63109
	2.1	-0.00618812	0	22.1045	-0.30034	-1.46732	42.1033	0.299867	-10.2442	62.1034	-0.600576	0.102691	82.1034	0.599989	-13.514	102.27	-0.300378	4.24881	122.27	0.299943	-1.59188	142.27	-0.600443	4.17802	162.27	0.599798	-4.62994
	2.10167	-0.0062835	0	22.1062	-0.300225	-1.46838	42.105	0.29979	-10.243	62.105	-0.600538	0.101034	82.105	0.599932	-13.5121	102.272	-0.300378	4.24808	122.272	0.299829	-1.59107	142.272	-0.600481	4.17692	162.272	0.600122	-4.62878
	2.10333	-0.00616905	0	22.1078	-0.300168	-1.46944	42.1067	0.299771	-10.2417	62.1067	-0.600405	0.099375	82.1067	0.599874	-13.5102	102.273	-0.300397	4.24736	122.274	0.299809	-1.59027	142.274	-0.600366	4.17582	162.273	0.599894	-4.62763
	2.105	-0.00653149	0	22.1095	-0.300454	-1.4705	42.1083	0.299867	-10.2405	62.1084	-0.600405	0.0977227	82.1084	0.599874	-13.5084	102.275	-0.300359	4.24664	122.275	0.299829	-1.58947	142.275	-0.6005	4.17473	162.275	0.59997	-4.62648
	2.10667	-0.00618812	0	22.1112	-0.300454	-1.47156	42.11	0.299905	-10.2392	62.11	-0.60029	0.0960649	82.11	0.599779	-13.5065	102.277	-0.300378	4.24592	122.277	0.299867	-1.58867	142.277	-0.600328	4.17363	162.277	0.599932	-4.62532
	2.10833	-0.00618812	0	22.1128	-0.300492	-1.47262	42.1117	0.299848	-10.2379	62.1117	-0.600462	0.094406	82.1117	0.599951	-13.5046	102.278	-0.30032	4.24519	122.279	0.299962	-1.58787	142.279	-0.600309	4.17253	162.278	0.59997	-4.62417
	2.11	-0.00603552	0	22.1145	-0.30032	-1.47368	42.1133	0.299829	-10.2367	62.1134	-0.600443	0.0927508	82.1134	0.599874	-13.5027	102.28	-0.300511	4.24447	122.28	0.300134	-1.58707	142.28	-0.600576	4.17143	162.28	0.599817	-4.62302
	2.11167	-0.00592106	0	22.1162	-0.300282	-1.47474	42.115	0.299771	-10.2354	62.115	-0.600462	0.0910919	82.115	0.599798	-13.5008	102.282	-0.300206	4.24374	122.282	0.299733	-1.58627	142.282	-0.600405	4.17032	162.282	0.600084	-4.62187
	2.11333	-0.00614997	0	22.1178	-0.300473	-1.4758	42.1167	0.299848	-10.2342	62.1167	-0.600271	0.0894349	82.1167	0.599913	-13.499	102.283	-0.300473	4.24302	122.284	0.299886	-1.58547	142.284	-0.600405	4.16922	162.283	0.599932	-4.62072
	2.115	-0.0062835	0	22.1195	-0.30034	-1.47686	42.1183	0.299905	-10.2329	62.1184	-0.600347	0.087777	82.1184	0.599913	-13.4971	102.285	-0.300473	4.2423	122.285	0.299924	-1.58467	142.285	-0.600328	4.16812	162.285	0.599817	-4.61957
	2.11667	-0.00618812	0	22.1212	-0.300378	-1.47792	42.12	0.299943	-10.2317	62.12	-0.600424	0.0861175	82.12	0.599932	-13.4952	102.287	-0.300359	4.24158	122.287	0.299886	-1.58387	142.287	-0.600405	4.16703	162.287	0.599855	-4.61842
	2.11833	-0.00626443	0	22.1228	-0.300225	-1.47898	42.1217	0.300038	-10.2304	62.1217	-0.600405	0.0844631	82.1217	0.600084	-13.4933	102.288	-0.30032	4.24085	122.289	0.300077	-1.58307	142.289	-0.6005	4.16593	162.288	0.599989	-4.61726
	2.12	-0.00616905	0	22.1245	-0.300416	-1.48004	42.1233	0.299886	-10.2292	62.1234	-0.600385	0.0828044	82.1234	0.600046	-13.4915	102.29	-0.300225	4.24013	122.29	0.299771	-1.58227	142.29	-0.600366	4.16483	162.29	0.599798	-4.61611
	2.12167	-0.0062072	0	22.1262	-0.300435	-1.4811	42.125	0.299771	-10.2279	62.125	-0.600424	0.0811447	82.125	0.599894	-13.4896	102.292	-0.300454	4.23941	122.292	0.299848	-1.58148	142.292	-0.600366	4.16373	162.292	0.599913	-4.61496
	2.12333	-0.00609274	0	22.1278	-0.300473	-1.48216	42.1267	0.299905	-10.2266	62.1267	-0.600405	0.079492	82.1267	0.599932	-13.4877	102.293	-0.300492	4.23868	122.294	0.299809	-1.58068	142.294	-0.600271	4.16263	162.293	0.599913	-4.61381
	2.125	-0.00601644	0	22.1295	-0.300454	-1.48322	42.1283	0.299809	-10.2254	62.1284	-0.600424	0.0778348	82.1284	0.599855	-13.4858	102.295	-0.300435	4.23796	122.295	0.299924	-1.57988	142.295	-0.600347	4.16153	162.295	0.599855	-4.61266
	2.12667	-0.0062072	0	22.1312	-0.300378	-1.48428	42.13	0.299924	-10.2241	62.13	-0.600309	0.0761763	82.13	0.59997	-13.4839	102.297	-0.300435	4.23723	122.297	0.299771	-1.57908	142.297	-0.600481	4.16043	162.297	0.599894	-4.61152
	2.12833	-0.0061309	0	22.1328	-0.300301	-1.48534	42.1317	0.299809	-10.2229	62.1317	-0.60029	0.0745244	82.1317	0.599913	-13.4821	102.298	-0.300359	4.23651	122.299	0.299829	-1.57828	142.299	-0.60029	4.15933	162.298	0.599932	-4.61037
	2.13	-0.00618812	0	22.1345	-0.30032	-1.48639	42.1333	0.299924	-10.2216	62.1334	-0.600328	0.0728684	82.1334	0.599874	-13.4802	102.3	-0.300359	4.23579	122.3	0.299733	-1.57748	142.3	-0.60029	4.15823	162.3	0.600084	-4.60922
	2.13167	-0.00622628	0	22.1362	-0.300626	-1.48745	42.135	0.299829	-10.2204	62.135	-0.600405	0.0712115	82.135	0.59976	-13.4783	102.302	-0.300397	4.23507	122.302	0.299962	-1.57669	142.302	-0.600538	4.15713	162.302	0.599817	-4.60807
	2.13333	-0.0061309	0	22.1378	-0.300359	-1.48852	42.1367	0.299962	-10.2191	62.1367	-0.600328	0.0695594	82.1367	0.599779	-13.4764	102.303	-0.300492	4.23434	122.304	0.299981	-1.57589	142.304	-0.600405	4.15603	162.303	0.599874	-4.60692
	2.135	-0.00607367	0	22.1395	-0.300492	-1.48957	42.1383	0.299886	-10.2179	62.1384	-0.600405	0.0679044	82.1384	0.599722	-13.4746	102.305	-0.300206	4.23362	122.305	0.299867	-1.57509	142.305	-0.600328	4.15494	162.305	0.59997	-4.60577
	2.13667	-0.00618812	0	22.1412	-0.300378	-1.49063	42.14	0.299695	-10.2166	62.14	-0.600366	0.0662493	82.14	0.599855	-13.4727	102.307	-0.300378	4.2329	122.307	0.299924	-1.57429	142.307	-0.600385	4.15383	162.307	0.599855	-4.60462
	2.13833	-0.00611182	0	22.1428	-0.300454	-1.49169	42.1417	0.299924	-10.2154	62.1417	-0.600366	0.0645964	82.1417	0.599855	-13.4708	102.308	-0.300301	4.23217	122.309	0.299905	-1.57349	142.309	-0.600347	4.15273	162.308	0.600027	-4.60347
	2.14	-0.00626443	0	22.1445	-0.300492	-1.49275	42.1433	0.299714	-10.2141	62.1434	-0.600347	0.0629416	82.1434	0.599626	-13.4689	102.31	-0.300511	4.23145	122.31	0.299829	-1.57269	142.31	-0.6005	4.15163	162.31	0.599817	-4.60233
	2.14167	-0.0062835	0	22.1462	-0.300416	-1.49381	42.145	0.29979	-10.2128	62.145	-0.600481	0.0612891	82.145	0.600008	-13.467	102.312	-0.300492	4.23073	122.312	0.299695	-1.5719	142.312	-0.600366	4.15053	162.312	0.599989	-4.60118
	2.14333	-0.00616905	0	22.1478	-0.300378	-1.49487	42.1467	0.299829	-10.2116	62.1467	-0.600385	0.0596354	82.1467	0.599913	-13.4652	102.313	-0.300359	4.23001	122.314	0.299981	-1.5711	142.314	-0.600538	4.14943	162.313	0.599855	-4.60004
	2.145	-0.00609274	0	22.1495	-0.300435	-1.49593	42.1483	0.3	-10.2103	62.1484	-0.600347	0.0579801	82.1484	0.599913	-13.4633	102.315	-0.300416	4.22929	122.315	0.299886	-1.5703	142.315	-0.60029	4.14833	162.315	0.599703	-4.59889
	2.14667	-0.0061309	0	22.1512	-0.300549	-1.49699	42.15	0.299809	-10.2091	62.15	-0.600443	0.0563299	82.15	0.599874	-13.4614	102.317	-0.30034	4.22856	122.317	0.299962	-1.5695	142.317	-0.600156	4.14723	162.317	0.600122	-4.59774
	2.14833	-0.00616905	0	22.1528	-0.300378	-1.49805	42.1517	0.299829	-10.2078	62.1517	-0.600309	0.0546752	82.1517	0.600027	-13.4595	102.318	-0.30032	4.22784	122.319	0.299867	-1.56871	142.319	-0.600385	4.14613	162.318	0.599855	-4.59659
	2.15	-0.00630258	0	22.1545	-0.300359	-1.49911	42.1533	0.299809	-10.2066	62.1534	-0.600366	0.0530193	82.1534	0.59997	-13.4576	102.32	-0.300263	4.22712	122.32	0.299943	-1.56791	142.32	-0.600347	4.14503	162.32	0.599989	-4.59545
	2.15167	-0.00626443	0	22.1562	-0.300282	-1.50017	42.155	0.299867	-10.2053	62.155	-0.600462	0.0513699	82.155	0.599913	-13.4558	102.322	-0.30032	4.22639	122.322	0.299962	-1.56711	142.322	-0.600519	4.14393	162.322	0.599894	-4.5943
	2.15333	-0.0062835	0	22.1578	-0.300397	-1.50123	42.1567	0.299657	-10.2041	62.1567	-0.600366	0.0497155	82.1567	0.599894	-13.4539	102.323	-0.300416	4.22567	122.324	0.300134	-1.56631	142.324	-0.600271	4.14283	162.323	0.599894	-4.59315
	2.155	-0.00614997	0	22.1595	-0.30032	-1.50229	42.1583	0.299771	-10.2028	62.1584	-0.600405	0.0480597	82.1584	0.600008	-13.452	102.325	-0.300435	4.22495	122.325	0.299829	-1.56552	142.325	-0.600328	4.14173	162.325	0.600237	-4.59201
	2.15667	-0.00630258	0	22.1612	-0.300378	-1.50335	42.16	0.299943	-10.2015	62.16	-0.600443	0.0464101	82.16	0.599855	-13.4501	102.327	-0.300416	4.22423	122.327	0.299829	-1.56472	142.327	-0.600538	4.14063	162.327	0.599932	-4.59086
	2.15833	-0.00618812	0	22.1628	-0.30034	-1.50441	42.1617	0.29979	-10.2003	62.1617	-0.600347	0.0447564	82.1617	0.599836	-13.4482	102.328	-0.300435	4.2235	122.329	0.299943	-1.56393	142.329	-0.6005	4.13953	162.328	0.599874	-4.58972
	2.16	-0.00630258	0	22.1645	-0.300225	-1.50547	42.1633	0.299905	-10.199	62.1634	-0.600347	0.0431018	82.1634	0.599932	-13.4464	102.33	-0.30034	4.22278	122.33	0.299657	-1.56313	142.33	-0.600385	4.13844	162.33	0.599932	-4.58857
	2.16167	-0.00597829	0	22.1662	-0.300435	-1.50653	42.165	0.299848	-10.1978	62.165	-0.600252	0.0414513	82.165	0.599874	-13.4445	102.332	-0.300435	4.22206	122.332	0.299886	-1.56233	142.332	-0.60029	4.13734	162.332	0.599855	-4.58742
	2.16333	-0.0061309	0	22.1678	-0.30053	-1.50759	42.1667	0.299829	-10.1965	62.1667	-0.600347	0.0397978	82.1667	0.599913	-13.4426	102.333	-0.30034	4.22134	122.334	0.299848	-1.56154	142.334	-0.600385	4.13624	162.333	0.600103	-4.58627
	2.165	-0.00626443	0	22.1695	-0.300473	-1.50865	42.1683	0.299886	-10.1953	62.1684	-0.600424	0.0381451	82.1684	0.599836	-13.4407	102.335	-0.300416	4.22061	122.335	0.299848	-1.56074	142.335	-0.600385	4.13514	162.335	0.599894	-4.58513
	2.16667	-0.00634073	0	22.1712	-0.30053	-1.50971	42.17	0.3	-10.194	62.17	-0.600385	0.0364926	82.17	0.59997	-13.4389	102.337	-0.300435	4.21989	122.337	0.299962	-1.55994	142.337	-0.600366	4.13404	162.337	0.600084	-4.58398
	2.16833	-0.00626443	0	22.1728	-0.300397	-1.51077	42.1717	0.299848	-10.1927	62.1717	-0.600424	0.0348379	82.1717	0.599932	-13.437	102.338	-0.300473	4.21917	122.339	0.299848	-1.55915	142.339	-0.600271	4.13294	162.338	0.599951	-4.58284
	2.17	-0.0062072	0	22.1745	-0.300225	-1.51183	42.1733	0.299924	-10.1915	62.1734	-0.600424	0.0331875	82.1734	0.599874	-13.4351	102.34	-0.300588	4.21845	122.34	0.299809	-1.55835	142.34	-0.600328	4.13184	162.34	0.599855	-4.5817
	2.17167	-0.00624535	0	22.1762	-0.300511	-1.51289	42.175	0.299809	-10.1902	62.175	-0.600443	0.0315333	82.175	0.599913	-13.4332	102.342	-0.30034	4.21772	122.342	0.299962	-1.55756	142.342	-0.600481	4.13075	162.342	0.599836	-4.58055
	2.17333	-0.00618812	0	22.1778	-0.300454	-1.51395	42.1767	0.299829	-10.189	62.1767	-0.600481	0.0298775	82.1767	0.599779	-13.4313	102.343	-0.30034	4.217	122.344	0.299943	-1.55676	142.344	-0.600252	4.12965	162.343	0.599894	-4.5794
	2.175	-0.00584476	0	22.1795	-0.300378	-1.51502	42.1783	0.299733	-10.1877	62.1784	-0.600347	0.0282282	82.1784	0.599894	-13.4295	102.345	-0.30032	4.21628	122.345	0.29979	-1.55597	142.345	-0.600347	4.12856	162.345	0.599989	-4.57826
	2.17667	-0.00632166	0	22.1812	-0.30032	-1.51607	42.18	0.299867	-10.1865	62.18	-0.600252	0.026574	82.18	0.600008	-13.4276	102.347	-0.300282	4.21556	122.347	0.300172	-1.55517	142.347	-0.600309	4.12746	162.347	0.599779	-4.57711
	2.17833	-0.0061309	0	22.1828	-0.30034	-1.51714	42.1817	0.299771	-10.1852	62.1817	-0.600405	0.0249186	82.1817	0.599989	-13.4257	102.348	-0.300397	4.21484	122.349	0.299962	-1.55437	142.349	-0.600347	4.12636	162.348	0.599913	-4.57597
	2.18	-0.00611182	0	22.1845	-0.30032	-1.5182	42.1833	0.299886	-10.184	62.1834	-0.600424	0.0232695	82.1834	0.599703	-13.4238	102.35	-0.300263	4.21411	122.35	0.299848	-1.55358	142.35	-0.600366	4.12526	162.35	0.600084	-4.57482
	2.18167	-0.00622628	0	22.1862	-0.300492	-1.51926	42.185	0.299848	-10.1827	62.185	-0.600405	0.0216163	82.185	0.599932	-13.4219	102.352	-0.300473	4.21339	122.352	0.300134	-1.55279	142.352	-0.600233	4.12416	162.352	0.599836	-4.57368
	2.18333	-0.00634073	0	22.1878	-0.300511	-1.52032	42.1867	0.299867	-10.1814	62.1867	-0.600271	0.0199621	82.1867	0.600008	-13.4201	102.353	-0.300454	4.21267	122.354	0.299886	-1.55199	142.354	-0.600385	4.12306	162.353	0.599913	-4.57254
	2.185	-0.0062835	0	22.1895	-0.300397	-1.52138	42.1883	0.299848	-10.1802	62.1884	-0.600309	0.0183124	82.1884	0.599798	-13.4182	102.355	-0.300454	4.21195	122.355	0.299867	-1.5512	142.355	-0.600405	4.12197	162.355	0.599874	-4.57139
	2.18667	-0.00595921	0	22.1912	-0.300473	-1.52244	42.19	0.299809	-10.1789	62.19	-0.600252	0.0166596	82.19	0.599874	-13.4163	102.357	-0.300454	4.21123	122.357	0.299943	-1.5504	142.357	-0.600366	4.12087	162.357	0.59976	-4.57025
	2.18833	-0.0062072	0	22.1928	-0.300359	-1.5235	42.1917	0.299848	-10.1777	62.1917	-0.600424	0.0150074	82.1917	0.599913	-13.4144	102.358	-0.300549	4.2105	122.359	0.299867	-1.54961	142.359	-0.600328	4.11978	162.358	0.599874	-4.56911
	2.19	-0.0062072	0	22.1945	-0.300206	-1.52456	42.1933	0.299886	-10.1764	62.1934	-0.600424	0.0133561	82.1934	0.599817	-13.4125	102.36	-0.300397	4.20978	122.36	0.299829	-1.54881	142.36	-0.60029	4.11868	162.36	0.599817	-4.56796
	2.19167	-0.0062835	0	22.1962	-0.300378	-1.52562	42.195	0.299752	-10.1752	62.195	-0.600328	0.0117026	82.195	0.599894	-13.4107	102.362	-0.300473	4.20906	122.362	0.299905	-1.54802	142.362	-0.600328	4.11759	162.362	0.599874	-4.56682
	2.19333	-0.00618812	0	22.1978	-0.300435	-1.52668	42.1967	0.299733	-10.1739	62.1967	-0.600156	0.0100525	82.1967	0.599894	-13.4088	102.363	-0.300378	4.20834	122.364	0.299771	-1.54722	142.364	-0.60029	4.11649	162.363	0.599913	-4.56568
	2.195	-0.00618812	0	22.1995	-0.300473	-1.52774	42.1983	0.299981	-10.1727	62.1984	-0.600481	0.00839892	82.1984	0.599874	-13.4069	102.365	-0.300149	4.20761	122.365	0.299886	-1.54643	142.365	-0.600405	4.1154	162.365	0.59997	-4.56454
	2.19667	-0.00618812	0	22.2012	-0.300511	-1.5288	42.2	0.299886	-10.1714	62.2	-0.600385	0.00674395	82.2	0.599779	-13.405	102.367	-0.300435	4.20689	122.367	0.299829	-1.54563	142.367	-0.600176	4.1143	162.367	0.600046	-4.56339
	2.19833	-0.0061309	0	22.2028	-0.300282	-1.52986	42.2017	0.299829	-10.1701	62.2017	-0.600424	0.00509503	82.2017	0.599855	-13.4032	102.368	-0.300416	4.20617	122.369	0.299867	-1.54484	142.369	-0.600481	4.1132	162.368	0.599874	-4.56225
	2.2	-0.00632166	0	22.2045	-0.300225	-1.53092	42.2033	0.299733	-10.1689	62.2034	-0.600366	0.00344109	82.2034	0.599722	-13.4013	102.37	-0.300492	4.20545	122.37	0.299886	-1.54405	142.37	-0.600595	4.1121	162.37	0.599989	-4.56111
	2.20167	-0.00626443	0	22.2062	-0.300511	-1.53198	42.205	0.299848	-10.1676	62.205	-0.600385	0.00178596	82.205	0.599913	-13.3994	102.372	-0.300549	4.20473	122.372	0.299924	-1.54325	142.372	-0.600309	4.11101	162.372	0.599989	-4.55997
	2.20333	-0.00635981	0	22.2078	-0.300397	-1.53304	42.2067	0.299867	-10.1664	62.2067	-0.600366	0.000137323	82.2067	0.599894	-13.3975	102.373	-0.300244	4.20401	122.374	0.299809	-1.54246	142.374	-0.60029	4.10991	162.373	0.599913	-4.55883
	2.205	-0.00614997	0	22.2095	-0.300397	-1.53411	42.2083	0.299924	-10.1651	62.2084	-0.600214	-0.00151576	82.2084	0.599932	-13.3957	102.375	-0.30032	4.20328	122.375	0.299943	-1.54166	142.375	-0.60029	4.10881	162.375	0.600027	-4.55769
	2.20667	-0.00630258	0	22.2112	-0.300359	-1.53517	42.21	0.299943	-10.1639	62.21	-0.600309	-0.00316982	82.21	0.599855	-13.3938	102.377	-0.300359	4.20256	122.377	0.299924	-1.54087	142.377	-0.600347	4.10772	162.377	0.599798	-4.55654
	2.20833	-0.0062072	0	22.2128	-0.300225	-1.53623	42.2117	0.299848	-10.1626	62.2117	-0.600309	-0.00481946	82.2117	0.599913	-13.3919	102.378	-0.300397	4.20184	122.379	0.300096	-1.54008	142.379	-0.600538	4.10661	162.378	0.599779	-4.5554
	2.21	-0.0062072	0	22.2145	-0.30034	-1.53729	42.2133	0.3	-10.1614	62.2134	-0.600443	-0.00647242	82.2134	0.599817	-13.39	102.38	-0.30032	4.20112	122.38	0.299809	-1.53928	142.38	-0.600195	4.10551	162.38	0.599932	-4.55426
	2.21167	-0.00607367	0	22.2162	-0.300588	-1.53835	42.215	0.300038	-10.1601	62.215	-0.6005	-0.0081248	82.215	0.599951	-13.3882	102.382	-0.300282	4.2004	122.382	0.299867	-1.53849	142.382	-0.600424	4.10441	162.382	0.599951	-4.55313
	2.21333	-0.0061309	0	22.2178	-0.300492	-1.53941	42.2167	0.299695	-10.1588	62.2167	-0.600328	-0.00977658	82.2167	0.600027	-13.3863	102.383	-0.300397	4.19968	122.384	0.299924	-1.5377	142.384	-0.600328	4.10332	162.383	0.599951	-4.55199
	2.215	-0.00616905	0	22.2195	-0.300416	-1.54047	42.2183	0.29979	-10.1576	62.2184	-0.600366	-0.01143	82.2184	0.599932	-13.3844	102.385	-0.300435	4.19896	122.385	0.299752	-1.53691	142.385	-0.600481	4.10222	162.385	0.599779	-4.55085
	2.21667	-0.0062072	0	22.2212	-0.300416	-1.54153	42.22	0.29979	-10.1563	62.22	-0.600366	-0.0130796	82.22	0.599703	-13.3825	102.387	-0.30034	4.19823	122.387	0.299809	-1.53611	142.387	-0.600462	4.10112	162.387	0.59997	-4.54971
	2.21833	-0.00634073	0	22.2228	-0.300282	-1.54259	42.2217	0.299943	-10.1551	62.2217	-0.600328	-0.0147315	82.2217	0.599932	-13.3806	102.388	-0.30053	4.19751	122.389	0.299981	-1.53532	142.389	-0.600271	4.10003	162.388	0.600008	-4.54856
	2.22	-0.00616905	0	22.2245	-0.300378	-1.54365	42.2233	0.299867	-10.1538	62.2234	-0.600366	-0.0163844	82.2234	0.599836	-13.3788	102.39	-0.300454	4.19679	122.39	0.299695	-1.53453	142.39	-0.600214	4.09893	162.39	0.599894	-4.54742
	2.22167	-0.00624535	0	22.2262	-0.30053	-1.54472	42.225	0.299905	-10.1526	62.225	-0.600347	-0.0180318	82.225	0.599951	-13.3769	102.392	-0.300511	4.19607	122.392	0.299924	-1.53374	142.392	-0.600347	4.09783	162.392	0.599932	-4.54628
	2.22333	-0.00637888	0	22.2278	-0.300397	-1.54578	42.2267	0.299829	-10.1513	62.2267	-0.600405	-0.0196837	82.2267	0.599951	-13.375	102.393	-0.300416	4.19535	122.394	0.299829	-1.53295	142.394	-0.600328	4.09673	162.393	0.599874	-4.54514
	2.225	-0.0062072	0	22.2295	-0.300454	-1.54684	42.2283	0.299695	-10.1501	62.2284	-0.600328	-0.0213369	82.2284	0.599932	-13.3731	102.395	-0.300397	4.19463	122.395	0.299848	-1.53215	142.395	-0.600328	4.09563	162.395	0.599741	-4.544
	2.22667	-0.00607367	0	22.2312	-0.300359	-1.5479	42.23	0.299809	-10.1488	62.23	-0.600328	-0.0229838	82.23	0.599836	-13.3713	102.397	-0.300301	4.19391	122.397	0.299752	-1.53136	142.397	-0.600405	4.09453	162.397	0.599932	-4.54286
	2.22833	-0.00624535	0	22.2328	-0.300435	-1.54896	42.2317	0.299809	-10.1475	62.2317	-0.600385	-0.0246359	82.2317	0.599855	-13.3694	102.398	-0.300416	4.19319	122.399	0.299733	-1.53057	142.399	-0.600271	4.09344	162.398	0.599855	-4.54172
	2.23	-0.00614997	0	22.2345	-0.300359	-1.55002	42.2333	0.299752	-10.1463	62.2334	-0.60029	-0.0262893	82.2334	0.59976	-13.3675	102.4	-0.30053	4.19247	122.4	0.299867	-1.52978	142.4	-0.600481	4.09234	162.4	0.599932	-4.54058
	2.23167	-0.0061309	0	22.2362	-0.300416	-1.55108	42.235	0.299848	-10.145	62.235	-0.600462	-0.0279375	82.235	0.599741	-13.3656	102.402	-0.300473	4.19175	122.402	0.3	-1.52899	142.402	-0.600424	4.09125	162.402	0.599913	-4.53944
	2.23333	-0.00624535	0	22.2378	-0.300454	-1.55214	42.2367	0.299829	-10.1438	62.2367	-0.600385	-0.0295897	82.2367	0.599855	-13.3638	102.403	-0.300225	4.19102	122.404	0.299886	-1.5282	142.404	-0.60029	4.09015	162.403	0.600065	-4.5383
	2.235	-0.00630258	0	22.2395	-0.30032	-1.5532	42.2383	0.299809	-10.1425	62.2384	-0.600347	-0.0312421	82.2384	0.599874	-13.3619	102.405	-0.30053	4.1903	122.405	0.299676	-1.52741	142.405	-0.600366	4.08905	162.405	0.59997	-4.53716
	2.23667	-0.00624535	0	22.2412	-0.300435	-1.55426	42.24	0.299771	-10.1413	62.24	-0.600462	-0.0328925	82.24	0.600122	-13.36	102.407	-0.300473	4.18958	122.407	0.300096	-1.52661	142.407	-0.600366	4.08795	162.407	0.599703	-4.53602
	2.23833	-0.00599736	0	22.2428	-0.300397	-1.55532	42.2417	0.299714	-10.14	62.2417	-0.600328	-0.0345454	82.2417	0.599836	-13.3582	102.408	-0.30053	4.18886	122.409	0.3	-1.52582	142.409	-0.600366	4.08685	162.408	0.599855	-4.53488
	2.24	-0.0062072	0	22.2445	-0.30032	-1.55638	42.2433	0.3	-10.1388	62.2434	-0.60029	-0.0361954	82.2434	0.599913	-13.3563	102.41	-0.30034	4.18814	122.41	0.299905	-1.52503	142.41	-0.600252	4.08575	162.41	0.600084	-4.53374
	2.24167	-0.00622628	0	22.2462	-0.300416	-1.55744	42.245	0.299848	-10.1375	62.245	-0.600366	-0.0378481	82.245	0.599779	-13.3544	102.412	-0.30034	4.18742	122.412	0.300038	-1.52424	142.412	-0.600214	4.08466	162.412	0.599817	-4.5326
	2.24333	-0.00607367	0	22.2478	-0.300473	-1.5585	42.2467	0.299848	-10.1362	62.2467	-0.600366	-0.0395023	82.2467	0.599817	-13.3525	102.413	-0.300378	4.1867	122.414	0.299886	-1.52345	142.414	-0.600405	4.08356	162.413	0.600046	-4.53146
	2.245	-0.00601644	0	22.2495	-0.30034	-1.55957	42.2483	0.299867	-10.135	62.2484	-0.6005	-0.0411505	82.2484	0.599894	-13.3507	102.415	-0.300378	4.18598	122.415	0.299867	-1.52266	142.415	-0.60029	4.08247	162.415	0.599855	-4.53032
	2.24667	-0.00626443	0	22.2512	-0.300416	-1.56062	42.25	0.299829	-10.1337	62.25	-0.600443	-0.0428035	82.25	0.599932	-13.3488	102.417	-0.300473	4.18526	122.417	0.299943	-1.52187	142.417	-0.600519	4.08137	162.417	0.599722	-4.52918
	2.24833	-0.0062072	0	22.2528	-0.300397	-1.56169	42.2517	0.299809	-10.1325	62.2517	-0.600366	-0.044458	82.2517	0.599894	-13.3469	102.418	-0.300568	4.18454	122.419	0.299619	-1.52108	142.419	-0.600366	4.08028	162.418	0.599932	-4.52804
	2.25	-0.00616905	0	22.2545	-0.300454	-1.56275	42.2533	0.299829	-10.1312	62.2534	-0.600328	-0.0461061	82.2534	0.599989	-13.345	102.42	-0.30053	4.18382	122.42	0.299924	-1.52029	142.42	-0.600328	4.07918	162.42	0.600084	-4.5269
	2.25167	-0.0062835	0	22.2562	-0.300473	-1.56381	42.255	0.299867	-10.13	62.255	-0.600328	-0.047759	82.255	0.599932	-13.3431	102.422	-0.300454	4.1831	122.422	0.299771	-1.5195	142.422	-0.6005	4.07808	162.422	0.599874	-4.52577
	2.25333	-0.00616905	0	22.2578	-0.300416	-1.56487	42.2567	0.299829	-10.1287	62.2567	-0.600385	-0.049413	82.2567	0.59997	-13.3413	102.423	-0.300378	4.18238	122.424	0.29979	-1.51871	142.424	-0.600424	4.07698	162.423	0.599836	-4.52463
	2.255	-0.00616905	0	22.2595	-0.30034	-1.56593	42.2583	0.299771	-10.1275	62.2584	-0.600271	-0.0510626	82.2584	0.599951	-13.3394	102.425	-0.300454	4.18167	122.425	0.299867	-1.51792	142.425	-0.600271	4.07589	162.425	0.599894	-4.52349
	2.25667	-0.00614997	0	22.2612	-0.300435	-1.56699	42.26	0.299886	-10.1262	62.26	-0.600385	-0.0527157	82.26	0.59976	-13.3375	102.427	-0.300359	4.18095	122.427	0.300019	-1.51713	142.427	-0.600195	4.07479	162.427	0.59997	-4.52235
	2.25833	-0.00616905	0	22.2628	-0.300511	-1.56805	42.2617	0.29979	-10.125	62.2617	-0.6005	-0.054368	82.2617	0.599932	-13.3356	102.428	-0.300301	4.18023	122.429	0.299695	-1.51634	142.429	-0.600405	4.0737	162.428	0.599817	-4.52121
	2.26	-0.00603552	0	22.2645	-0.300378	-1.56911	42.2633	0.299752	-10.1237	62.2634	-0.600443	-0.0560197	82.2634	0.599836	-13.3338	102.43	-0.300359	4.17951	122.43	0.300057	-1.51555	142.43	-0.600385	4.07261	162.43	0.599894	-4.52007
	2.26167	-0.00630258	0	22.2662	-0.300416	-1.57017	42.265	0.299829	-10.1225	62.265	-0.600309	-0.0576733	82.265	0.599874	-13.3319	102.432	-0.300492	4.17879	122.432	0.299848	-1.51476	142.432	-0.600405	4.07152	162.432	0.599913	-4.51893
	2.26333	-0.00622628	0	22.2678	-0.300282	-1.57123	42.2667	0.299924	-10.1212	62.2667	-0.600405	-0.0593229	82.2667	0.599798	-13.33	102.433	-0.300397	4.17807	122.434	0.299771	-1.51397	142.434	-0.600328	4.07042	162.433	0.59976	-4.51779
	2.265	-0.00643611	0	22.2695	-0.300473	-1.57229	42.2683	0.299829	-10.1199	62.2684	-0.600347	-0.0609758	82.2684	0.599951	-13.3281	102.435	-0.30032	4.17735	122.435	0.299829	-1.51318	142.435	-0.600366	4.06932	162.435	0.599779	-4.51666
	2.26667	-0.00622628	0	22.2712	-0.300378	-1.57335	42.27	0.299829	-10.1187	62.27	-0.600443	-0.0626302	82.27	0.599836	-13.3263	102.437	-0.300492	4.17663	122.437	0.29979	-1.51239	142.437	-0.600443	4.06822	162.437	0.59976	-4.51552
	2.26833	-0.00643611	0	22.2728	-0.300397	-1.57442	42.2717	0.299886	-10.1174	62.2717	-0.600385	-0.0642784	82.2717	0.599913	-13.3244	102.438	-0.300511	4.17591	122.439	0.299695	-1.5116	142.439	-0.600405	4.06713	162.438	0.599989	-4.51438
	2.27	-0.0062072	0	22.2745	-0.300416	-1.57547	42.2733	0.299905	-10.1162	62.2734	-0.600252	-0.0659319	82.2734	0.599817	-13.3225	102.44	-0.300435	4.17519	122.44	0.299943	-1.51081	142.44	-0.600309	4.06603	162.44	0.599989	-4.51325
	2.27167	-0.00614997	0	22.2762	-0.300397	-1.57654	42.275	0.299962	-10.1149	62.275	-0.600424	-0.0675867	82.275	0.599874	-13.3206	102.442	-0.30032	4.17447	122.442	0.299714	-1.51002	142.442	-0.600557	4.06494	162.442	0.600122	-4.51211
	2.27333	-0.00609274	0	22.2778	-0.30032	-1.5776	42.2767	0.300038	-10.1137	62.2767	-0.600385	-0.0692358	82.2767	0.599626	-13.3188	102.443	-0.300263	4.17375	122.444	0.299886	-1.50924	142.444	-0.600385	4.06385	162.443	0.599874	-4.51097
	2.275	-0.00609274	0	22.2795	-0.300473	-1.57866	42.2783	0.299771	-10.1124	62.2784	-0.600462	-0.0708896	82.2784	0.599913	-13.3169	102.445	-0.300435	4.17304	122.445	0.299867	-1.50845	142.445	-0.600347	4.06276	162.445	0.599894	-4.50983
	2.27667	-0.00622628	0	22.2812	-0.30053	-1.57972	42.28	0.299848	-10.1112	62.28	-0.60029	-0.0725438	82.28	0.599684	-13.315	102.447	-0.30032	4.17232	122.447	0.299809	-1.50766	142.447	-0.600405	4.06166	162.447	0.599913	-4.50869
	2.27833	-0.00635981	0	22.2828	-0.300359	-1.58078	42.2817	0.299848	-10.1099	62.2817	-0.600328	-0.0741952	82.2817	0.599855	-13.3131	102.448	-0.300416	4.1716	122.449	0.299867	-1.50687	142.449	-0.600347	4.06057	162.448	0.599855	-4.50756
	2.28	-0.00626443	0	22.2845	-0.300378	-1.58184	42.2833	0.3	-10.1087	62.2834	-0.600405	-0.0758495	82.2834	0.599798	-13.3113	102.45	-0.300435	4.17088	122.45	0.299905	-1.50608	142.45	-0.600366	4.05947	162.45	0.599932	-4.50642
	2.28167	-0.00626443	0	22.2862	-0.300301	-1.5829	42.285	0.299752	-10.1074	62.285	-0.600252	-0.0775015	82.285	0.599913	-13.3094	102.452	-0.30032	4.17016	122.452	0.299695	-1.50529	142.452	-0.600347	4.05838	162.452	0.59997	-4.50529
	2.28333	-0.00616905	0	22.2878	-0.30034	-1.58396	42.2867	0.299809	-10.1062	62.2867	-0.600385	-0.0791544	82.2867	0.600027	-13.3075	102.453	-0.300416	4.16944	122.454	0.299867	-1.5045	142.454	-0.600443	4.05728	162.453	0.599894	-4.50415
	2.285	-0.00618812	0	22.2895	-0.300435	-1.58501	42.2883	0.299829	-10.1049	62.2884	-0.600424	-0.0808089	82.2884	0.599951	-13.3056	102.455	-0.300435	4.16872	122.455	0.299733	-1.50371	142.455	-0.600366	4.05619	162.455	0.599951	-4.50301
	2.28667	-0.00616905	0	22.2912	-0.300359	-1.58608	42.29	0.299943	-10.1036	62.29	-0.600137	-0.0824585	82.29	0.599779	-13.3038	102.457	-0.300416	4.168	122.457	0.300038	-1.50292	142.457	-0.600366	4.0551	162.457	0.599932	-4.50188
	2.28833	-0.00618812	0	22.2928	-0.300435	-1.58713	42.2917	0.299714	-10.1024	62.2917	-0.600328	-0.0841128	82.2917	0.600122	-13.3019	102.458	-0.300416	4.16729	122.459	0.300019	-1.50214	142.459	-0.600366	4.05401	162.458	0.599894	-4.50074
	2.29	-0.00595921	0	22.2945	-0.300168	-1.58819	42.2933	0.299905	-10.1011	62.2934	-0.600462	-0.0857683	82.2934	0.599874	-13.3	102.46	-0.300359	4.16657	122.46	0.299924	-1.50135	142.46	-0.600214	4.05291	162.46	0.599817	-4.4996
	2.29167	-0.00616905	0	22.2962	-0.300416	-1.58925	42.295	0.299981	-10.0999	62.295	-0.600405	-0.0874173	82.295	0.599684	-13.2981	102.462	-0.300473	4.16585	122.462	0.300134	-1.50056	142.462	-0.600519	4.05182	162.462	0.59976	-4.49847
	2.29333	-0.00611182	0	22.2978	-0.300378	-1.59031	42.2967	0.299809	-10.0986	62.2967	-0.600462	-0.0890716	82.2967	0.599836	-13.2963	102.463	-0.300301	4.16513	122.464	0.299848	-1.49977	142.464	-0.600576	4.05072	162.463	0.599989	-4.49733
	2.295	-0.00622628	0	22.2995	-0.300435	-1.59137	42.2983	0.299809	-10.0974	62.2984	-0.600195	-0.0907268	82.2984	0.599836	-13.2944	102.465	-0.300397	4.16441	122.465	0.299829	-1.49898	142.465	-0.600385	4.04962	162.465	0.600027	-4.4962
	2.29667	-0.00624535	0	22.3012	-0.300282	-1.59243	42.3	0.299924	-10.0961	62.3	-0.600462	-0.0923765	82.3	0.599932	-13.2925	102.467	-0.30034	4.16369	122.467	0.299924	-1.4982	142.467	-0.600271	4.04852	162.467	0.599817	-4.49507
	2.29833	-0.00635981	0	22.3028	-0.300435	-1.59349	42.3017	0.299714	-10.0949	62.3017	-0.600424	-0.0940295	82.3017	0.599951	-13.2906	102.468	-0.300568	4.16297	122.469	0.299886	-1.49741	142.469	-0.600443	4.04743	162.468	0.599874	-4.49393
	2.3	-0.0062072	0	22.3045	-0.300263	-1.59455	42.3033	0.299905	-10.0936	62.3034	-0.600424	-0.0956827	82.3034	0.599855	-13.2887	102.47	-0.30053	4.16226	122.47	0.299771	-1.49662	142.47	-0.600233	4.04634	162.47	0.600008	-4.4928
	2.30167	-0.00618812	0	22.3062	-0.300492	-1.59561	42.305	0.300115	-10.0924	62.305	-0.600462	-0.0973325	82.305	0.599932	-13.2869	102.472	-0.300454	4.16154	122.472	0.299886	-1.49583	142.472	-0.600443	4.04525	162.472	0.599836	-4.49166
	2.30333	-0.00632166	0	22.3078	-0.300416	-1.59667	42.3067	0.299886	-10.0911	62.3067	-0.600328	-0.0989844	82.3067	0.599951	-13.285	102.473	-0.300359	4.16082	122.474	0.299924	-1.49505	142.474	-0.600443	4.04416	162.473	0.599932	-4.49052
	2.305	-0.00607367	0	22.3095	-0.300359	-1.59773	42.3083	0.3	-10.0899	62.3084	-0.600405	-0.100635	82.3084	0.600008	-13.2831	102.475	-0.300549	4.1601	122.475	0.299867	-1.49426	142.475	-0.600309	4.04306	162.475	0.599836	-4.48939
	2.30667	-0.00618812	0	22.3112	-0.300244	-1.59878	42.31	0.299981	-10.0886	62.31	-0.600385	-0.102286	82.31	0.599779	-13.2812	102.477	-0.30053	4.15938	122.477	0.299848	-1.49347	142.477	-0.600443	4.04197	162.477	0.599836	-4.48826
	2.30833	-0.00616905	0	22.3128	-0.300378	-1.59984	42.3117	0.299924	-10.0874	62.3117	-0.600443	-0.103938	82.3117	0.59997	-13.2794	102.478	-0.300378	4.15866	122.479	0.299886	-1.49268	142.479	-0.600385	4.04087	162.478	0.599989	-4.48712
	2.31	-0.00614997	0	22.3145	-0.300435	-1.6009	42.3133	0.299676	-10.0861	62.3134	-0.600366	-0.105586	82.3134	0.599874	-13.2775	102.48	-0.300435	4.15794	122.48	0.29979	-1.4919	142.48	-0.600424	4.03978	162.48	0.59976	-4.48599
	2.31167	-0.00635981	0	22.3162	-0.300549	-1.60196	42.315	0.299981	-10.0848	62.315	-0.600405	-0.107237	82.315	0.599817	-13.2756	102.482	-0.300378	4.15723	122.482	0.29979	-1.49111	142.482	-0.600271	4.03869	162.482	0.600027	-4.48486
	2.31333	-0.00637888	0	22.3178	-0.300435	-1.60302	42.3167	0.299886	-10.0836	62.3167	-0.600252	-0.108889	82.3167	0.599798	-13.2737	102.483	-0.300454	4.15651	122.484	0.299695	-1.49032	142.484	-0.600385	4.0376	162.483	0.599836	-4.48372
	2.315	-0.00637888	0	22.3195	-0.300416	-1.60408	42.3183	0.299905	-10.0823	62.3184	-0.600309	-0.110536	82.3184	0.599855	-13.2719	102.485	-0.300492	4.15579	122.485	0.299924	-1.48954	142.485	-0.600443	4.03651	162.485	0.59976	-4.48259
	2.31667	-0.00622628	0	22.3212	-0.300511	-1.60514	42.32	0.299619	-10.0811	62.32	-0.600366	-0.112187	82.32	0.599951	-13.27	102.487	-0.30034	4.15507	122.487	0.299905	-1.48875	142.487	-0.600519	4.03541	162.487	0.600046	-4.48145
	2.31833	-0.0062835	0	22.3228	-0.300416	-1.6062	42.3217	0.299886	-10.0798	62.3217	-0.600271	-0.11384	82.3217	0.59997	-13.2681	102.488	-0.30034	4.15435	122.489	0.29979	-1.48796	142.489	-0.600405	4.03432	162.488	0.599989	-4.48032
	2.32	-0.00616905	0	22.3245	-0.300435	-1.60726	42.3233	0.299867	-10.0786	62.3234	-0.600481	-0.115486	82.3234	0.599817	-13.2662	102.49	-0.300282	4.15363	122.49	0.300134	-1.48718	142.49	-0.600424	4.03323	162.49	0.59976	-4.47918
	2.32167	-0.00614997	0	22.3262	-0.300397	-1.60832	42.325	0.299714	-10.0773	62.325	-0.600271	-0.117138	82.325	0.600046	-13.2644	102.492	-0.300435	4.15292	122.492	0.299771	-1.48639	142.492	-0.600271	4.03213	162.492	0.599874	-4.47805
	2.32333	-0.00622628	0	22.3278	-0.300359	-1.60938	42.3267	0.299848	-10.0761	62.3267	-0.600271	-0.118791	82.3267	0.599932	-13.2625	102.493	-0.300263	4.1522	122.494	0.299695	-1.4856	142.494	-0.600481	4.03104	162.493	0.599951	-4.47692
	2.325	-0.00607367	0	22.3295	-0.300301	-1.61044	42.3283	0.299905	-10.0748	62.3284	-0.600309	-0.12044	82.3284	0.599932	-13.2606	102.495	-0.30053	4.15148	122.495	0.299886	-1.48482	142.495	-0.600424	4.02994	162.495	0.599836	-4.47579
	2.32667	-0.00609274	0	22.3312	-0.300511	-1.6115	42.33	0.299771	-10.0736	62.33	-0.600328	-0.122092	82.33	0.599989	-13.2587	102.497	-0.300244	4.15076	122.497	0.299809	-1.48403	142.497	-0.600309	4.02885	162.497	0.59997	-4.47466
	2.32833	-0.00614997	0	22.3328	-0.300301	-1.61256	42.3317	0.299829	-10.0723	62.3317	-0.600481	-0.123743	82.3317	0.599836	-13.2569	102.498	-0.300282	4.15005	122.499	0.299867	-1.48325	142.499	-0.600462	4.02776	162.498	0.599894	-4.47352
	2.33	-0.00622628	0	22.3345	-0.300435	-1.61361	42.3333	0.3	-10.0711	62.3334	-0.600443	-0.125393	82.3334	0.599913	-13.255	102.5	-0.300454	4.14933	122.5	0.299886	-1.48246	142.5	-0.600233	4.02667	162.5	0.59997	-4.47239
	2.33167	-0.00624535	0	22.3362	-0.300282	-1.61467	42.335	0.29979	-10.0698	62.335	-0.600462	-0.127045	82.335	0.599836	-13.2531	102.502	-0.300435	4.14861	122.502	0.299752	-1.48167	142.502	-0.600328	4.02558	162.502	0.599779	-4.47125
	2.33333	-0.00637888	0	22.3378	-0.300301	-1.61573	42.3367	0.299962	-10.0686	62.3367	-0.600347	-0.128693	82.3367	0.599836	-13.2512	102.503	-0.300416	4.14789	122.504	0.299943	-1.48089	142.504	-0.600424	4.02449	162.503	0.599798	-4.47012
	2.335	-0.0062835	0	22.3395	-0.300511	-1.61679	42.3383	0.299886	-10.0673	62.3384	-0.6005	-0.130343	82.3384	0.59976	-13.2494	102.505	-0.300549	4.14717	122.505	0.299962	-1.4801	142.505	-0.600405	4.02339	162.505	0.600046	-4.46899
	2.33667	-0.00635981	0	22.3412	-0.300225	-1.61785	42.34	0.299848	-10.066	62.34	-0.60029	-0.131994	82.34	0.600084	-13.2475	102.507	-0.300473	4.14645	122.507	0.299809	-1.47932	142.507	-0.600328	4.02229	162.507	0.599817	-4.46786
	2.33833	-0.00635981	0	22.3428	-0.300473	-1.61891	42.3417	0.299809	-10.0648	62.3417	-0.600271	-0.133639	82.3417	0.599836	-13.2456	102.508	-0.30032	4.14574	122.509	0.299924	-1.47853	142.509	-0.600214	4.0212	162.508	0.599798	-4.46673
	2.34	-0.0062072	0	22.3445	-0.300301	-1.61997	42.3433	0.299962	-10.0635	62.3434	-0.600424	-0.135289	82.3434	0.599855	-13.2438	102.51	-0.300301	4.14502	122.51	0.299809	-1.47775	142.51	-0.600481	4.02011	162.51	0.599913	-4.4656
	2.34167	-0.00622628	0	22.3462	-0.30032	-1.62103	42.345	0.299848	-10.0623	62.345	-0.600271	-0.13694	82.345	0.599874	-13.2419	102.512	-0.300416	4.1443	122.512	0.299714	-1.47696	142.512	-0.600462	4.01902	162.512	0.599874	-4.46446
	2.34333	-0.00614997	0	22.3478	-0.300397	-1.62209	42.3467	0.29979	-10.061	62.3467	-0.600099	-0.138584	82.3467	0.599779	-13.24	102.513	-0.300397	4.14358	122.514	0.3	-1.47618	142.514	-0.600595	4.01792	162.513	0.599989	-4.46333
	2.345	-0.00614997	0	22.3495	-0.300397	-1.62315	42.3483	0.299829	-10.0598	62.3484	-0.600424	-0.140234	82.3484	0.599894	-13.2381	102.515	-0.300492	4.14287	122.515	0.299981	-1.47539	142.515	-0.600195	4.01683	162.515	0.599913	-4.4622
	2.34667	-0.00616905	0	22.3512	-0.300416	-1.62421	42.35	0.299905	-10.0585	62.35	-0.600347	-0.141885	82.35	0.599874	-13.2363	102.517	-0.300301	4.14215	122.517	0.299905	-1.4746	142.517	-0.600519	4.01574	162.517	0.599684	-4.46107
	2.34833	-0.00609274	0	22.3528	-0.300263	-1.62527	42.3517	0.299848	-10.0573	62.3517	-0.600481	-0.143531	82.3517	0.600103	-13.2344	102.518	-0.300473	4.14143	122.519	0.29979	-1.47382	142.519	-0.600538	4.01465	162.518	0.600142	-4.45993
	2.35	-0.00614997	0	22.3545	-0.300244	-1.62633	42.3533	0.299733	-10.056	62.3534	-0.600271	-0.14518	82.3534	0.599951	-13.2325	102.52	-0.300473	4.14071	122.52	0.299714	-1.47303	142.52	-0.6005	4.01355	162.52	0.599874	-4.45881
	2.35167	-0.00618812	0	22.3562	-0.300492	-1.62739	42.355	0.299905	-10.0548	62.355	-0.600309	-0.14683	82.355	0.599894	-13.2306	102.522	-0.300435	4.13999	122.522	0.299924	-1.47225	142.522	-0.600405	4.01245	162.522	0.599588	-4.45768
	2.35333	-0.00634073	0	22.3578	-0.300301	-1.62844	42.3567	0.299905	-10.0535	62.3567	-0.600385	-0.148476	82.3567	0.599913	-13.2288	102.523	-0.300282	4.13928	122.524	0.299943	-1.47147	142.524	-0.600443	4.01136	162.523	0.599798	-4.45654
	2.355	-0.0062072	0	22.3595	-0.300359	-1.6295	42.3583	0.29979	-10.0523	62.3584	-0.600347	-0.150124	82.3584	0.599817	-13.2269	102.525	-0.300187	4.13856	122.525	0.299962	-1.47068	142.525	-0.600595	4.01027	162.525	0.599855	-4.45541
	2.35667	-0.00618812	0	22.3612	-0.300397	-1.63056	42.36	0.299924	-10.051	62.36	-0.600328	-0.151772	82.36	0.599894	-13.225	102.527	-0.300397	4.13784	122.527	0.299905	-1.4699	142.527	-0.600385	4.00918	162.527	0.600065	-4.45428
	2.35833	-0.00622628	0	22.3628	-0.30034	-1.63162	42.3617	0.299829	-10.0498	62.3617	-0.600424	-0.153419	82.3617	0.599855	-13.2231	102.528	-0.300416	4.13712	122.529	0.299886	-1.46911	142.529	-0.600538	4.00809	162.528	0.599913	-4.45315
	2.36	-0.00605459	0	22.3645	-0.300282	-1.63268	42.3633	0.299733	-10.0485	62.3634	-0.600309	-0.155069	82.3634	0.599913	-13.2213	102.53	-0.300511	4.13641	122.53	0.299886	-1.46833	142.53	-0.60029	4.00699	162.53	0.599779	-4.45202
	2.36167	-0.00609274	0	22.3662	-0.300416	-1.63374	42.365	0.2996	-10.0472	62.365	-0.600405	-0.156715	82.365	0.599836	-13.2194	102.532	-0.300359	4.13569	122.532	0.299752	-1.46754	142.532	-0.600347	4.0059	162.532	0.599989	-4.45089
	2.36333	-0.00616905	0	22.3678	-0.300492	-1.6348	42.3667	0.299886	-10.046	62.3667	-0.600328	-0.158365	82.3667	0.599855	-13.2175	102.533	-0.300378	4.13497	122.534	0.299676	-1.46676	142.534	-0.600385	4.00481	162.533	0.599855	-4.44976
	2.365	-0.00597829	0	22.3695	-0.300301	-1.63586	42.3683	0.3	-10.0447	62.3684	-0.600328	-0.160017	82.3684	0.599817	-13.2157	102.535	-0.300359	4.13425	122.535	0.299905	-1.46597	142.535	-0.600366	4.00371	162.535	0.599798	-4.44863
	2.36667	-0.00622628	0	22.3712	-0.300454	-1.63692	42.37	0.299809	-10.0435	62.37	-0.600252	-0.161663	82.37	0.599951	-13.2138	102.537	-0.300492	4.13354	122.537	0.299829	-1.46519	142.537	-0.600424	4.00261	162.537	0.599874	-4.4475
	2.36833	-0.00599736	0	22.3728	-0.300549	-1.63797	42.3717	0.299829	-10.0422	62.3717	-0.600405	-0.163314	82.3717	0.599932	-13.2119	102.538	-0.300244	4.13282	122.539	0.299924	-1.46441	142.539	-0.600347	4.00152	162.538	0.599913	-4.44637
	2.37	-0.00614997	0	22.3745	-0.300435	-1.63903	42.3733	0.29979	-10.041	62.3734	-0.600328	-0.164966	82.3734	0.599836	-13.21	102.54	-0.300301	4.13211	122.54	0.299829	-1.46362	142.54	-0.600424	4.00043	162.54	0.599951	-4.44524
	2.37167	-0.00611182	0	22.3762	-0.300244	-1.64009	42.375	0.299848	-10.0397	62.375	-0.600557	-0.166612	82.375	0.600008	-13.2082	102.542	-0.300301	4.13139	122.542	0.299829	-1.46284	142.542	-0.600347	3.99934	162.542	0.599817	-4.44411
	2.37333	-0.00616905	0	22.3778	-0.30034	-1.64115	42.3767	0.299981	-10.0385	62.3767	-0.600366	-0.168263	82.3767	0.599932	-13.2063	102.543	-0.300168	4.13067	122.544	0.299962	-1.46206	142.544	-0.600347	3.99825	162.543	0.599855	-4.44298
	2.375	-0.00622628	0	22.3795	-0.300511	-1.64221	42.3783	0.299924	-10.0372	62.3784	-0.600385	-0.169913	82.3784	0.59976	-13.2044	102.545	-0.300492	4.12995	122.545	0.299714	-1.46127	142.545	-0.600271	3.99715	162.545	0.599989	-4.44185
	2.37667	-0.00630258	0	22.3812	-0.300454	-1.64326	42.38	0.29979	-10.036	62.38	-0.60029	-0.17156	82.38	0.599989	-13.2026	102.547	-0.300549	4.12924	122.547	0.299809	-1.46049	142.547	-0.600366	3.99606	162.547	0.599932	-4.44072
	2.37833	-0.00616905	0	22.3828	-0.300473	-1.64432	42.3817	0.299962	-10.0347	62.3817	-0.600443	-0.17321	82.3817	0.599951	-13.2007	102.548	-0.300454	4.12852	122.549	0.300019	-1.4597	142.549	-0.600385	3.99496	162.548	0.59976	-4.43959
	2.38	-0.00622628	0	22.3845	-0.300359	-1.64538	42.3833	0.299867	-10.0335	62.3834	-0.600309	-0.174858	82.3834	0.599874	-13.1988	102.55	-0.300435	4.1278	122.55	0.299714	-1.45892	142.55	-0.6005	3.99386	162.55	0.600103	-4.43846
	2.38167	-0.00618812	0	22.3862	-0.30034	-1.64644	42.385	0.299848	-10.0322	62.385	-0.600309	-0.176508	82.385	0.59997	-13.1969	102.552	-0.300359	4.12709	122.552	0.299943	-1.45814	142.552	-0.60029	3.99277	162.552	0.599913	-4.43733
	2.38333	-0.00622628	0	22.3878	-0.300282	-1.6475	42.3867	0.299848	-10.0309	62.3867	-0.600214	-0.178159	82.3867	0.600084	-13.1951	102.553	-0.300301	4.12637	122.554	0.3	-1.45736	142.554	-0.600405	3.99168	162.553	0.599874	-4.4362
	2.385	-0.00611182	0	22.3895	-0.30032	-1.64856	42.3883	0.29979	-10.0297	62.3884	-0.600481	-0.179806	82.3884	0.599817	-13.1932	102.555	-0.30034	4.12566	122.555	0.299676	-1.45657	142.555	-0.600538	3.99059	162.555	0.599932	-4.43507
	2.38667	-0.00624535	0	22.3912	-0.300454	-1.64962	42.39	0.299809	-10.0284	62.39	-0.600424	-0.181457	82.39	0.599913	-13.1913	102.557	-0.300378	4.12494	122.557	0.300019	-1.45579	142.557	-0.600309	3.98949	162.557	0.599836	-4.43394
	2.38833	-0.00632166	0	22.3928	-0.300492	-1.65068	42.3917	0.299962	-10.0272	62.3917	-0.600385	-0.183109	82.3917	0.599874	-13.1894	102.558	-0.300435	4.12423	122.559	0.299886	-1.45501	142.559	-0.600328	3.9884	162.558	0.59997	-4.43281
	2.39	-0.00624535	0	22.3945	-0.300225	-1.65174	42.3933	0.299886	-10.0259	62.3934	-0.600252	-0.184755	82.3934	0.599874	-13.1876	102.56	-0.300511	4.12351	122.56	0.299752	-1.45422	142.56	-0.600347	3.9873	162.56	0.599836	-4.43168
	2.39167	-0.00607367	0	22.3962	-0.300435	-1.65279	42.395	0.299886	-10.0247	62.395	-0.600424	-0.186405	82.395	0.599932	-13.1857	102.562	-0.300492	4.12279	122.562	0.299867	-1.45344	142.562	-0.600328	3.98621	162.562	0.599741	-4.43055
	2.39333	-0.00622628	0	22.3978	-0.300492	-1.65385	42.3967	0.29979	-10.0234	62.3967	-0.600405	-0.188056	82.3967	0.599836	-13.1838	102.563	-0.300607	4.12208	122.564	0.29979	-1.45266	142.564	-0.600481	3.98511	162.563	0.600065	-4.42942
	2.395	-0.00584476	0	22.3995	-0.300454	-1.65491	42.3983	0.300077	-10.0222	62.3984	-0.600347	-0.189701	82.3984	0.599798	-13.1819	102.565	-0.300435	4.12136	122.565	0.299771	-1.45188	142.565	-0.600328	3.98401	162.565	0.59997	-4.42829
	2.39667	-0.00626443	0	22.4012	-0.300263	-1.65597	42.4	0.299867	-10.0209	62.4	-0.600385	-0.191351	82.4	0.599932	-13.1801	102.567	-0.30032	4.12065	122.567	0.299867	-1.4511	142.567	-0.600233	3.98292	162.567	0.599817	-4.42716
	2.39833	-0.0062072	0	22.4028	-0.300549	-1.65703	42.4017	0.299809	-10.0197	62.4017	-0.600443	-0.193001	82.4017	0.600027	-13.1782	102.568	-0.300359	4.11993	122.569	0.299867	-1.45031	142.569	-0.600366	3.98183	162.568	0.599989	-4.42603
	2.4	-0.00618812	0	22.4045	-0.300473	-1.65809	42.4033	0.300019	-10.0184	62.4034	-0.600462	-0.194648	82.4034	0.600065	-13.1763	102.57	-0.30034	4.11922	122.57	0.299867	-1.44953	142.57	-0.60029	3.98073	162.57	0.599817	-4.4249
	2.40167	-0.00622628	0	22.4062	-0.300511	-1.65915	42.405	0.299886	-10.0172	62.405	-0.60029	-0.196299	82.405	0.599989	-13.1744	102.572	-0.300435	4.1185	122.572	0.299886	-1.44875	142.572	-0.600328	3.97964	162.572	0.600084	-4.42377
	2.40333	-0.00624535	0	22.4078	-0.300568	-1.66021	42.4067	0.299829	-10.0159	62.4067	-0.600576	-0.197948	82.4067	0.599894	-13.1726	102.573	-0.300435	4.11778	122.574	0.299962	-1.44797	142.574	-0.600347	3.97854	162.573	0.599855	-4.42264
	2.405	-0.00624535	0	22.4095	-0.30034	-1.66127	42.4083	0.299962	-10.0147	62.4084	-0.600271	-0.199598	82.4084	0.599874	-13.1707	102.575	-0.300416	4.11707	122.575	0.299905	-1.44718	142.575	-0.600366	3.97745	162.575	0.599779	-4.42152
	2.40667	-0.00634073	0	22.4112	-0.300492	-1.66233	42.41	0.299809	-10.0134	62.41	-0.600328	-0.201251	82.41	0.599894	-13.1688	102.577	-0.300492	4.11635	122.577	0.299886	-1.4464	142.577	-0.600214	3.97635	162.577	0.600142	-4.42039
	2.40833	-0.0061309	0	22.4128	-0.30053	-1.66339	42.4117	0.299867	-10.0121	62.4117	-0.600252	-0.202897	82.4117	0.599855	-13.1669	102.578	-0.300454	4.11564	122.579	0.299981	-1.44562	142.579	-0.60029	3.97525	162.578	0.599951	-4.41926
	2.41	-0.00635981	0	22.4145	-0.300473	-1.66445	42.4133	0.299886	-10.0109	62.4134	-0.600233	-0.20455	82.4134	0.599951	-13.1651	102.58	-0.300416	4.11492	122.58	0.299771	-1.44484	142.58	-0.600481	3.97416	162.58	0.599913	-4.41813
	2.41167	-0.00618812	0	22.4162	-0.300378	-1.66551	42.415	0.299752	-10.0096	62.415	-0.600366	-0.206203	82.415	0.599855	-13.1632	102.582	-0.300454	4.11421	122.582	0.299943	-1.44406	142.582	-0.600328	3.97307	162.582	0.599951	-4.417
	2.41333	-0.00605459	0	22.4178	-0.300435	-1.66657	42.4167	0.299809	-10.0084	62.4167	-0.600366	-0.20785	82.4167	0.599874	-13.1613	102.583	-0.300454	4.11349	122.584	0.299676	-1.44328	142.584	-0.600271	3.97197	162.583	0.599894	-4.41587
	2.415	-0.00603552	0	22.4195	-0.300454	-1.66763	42.4183	0.299905	-10.0071	62.4184	-0.600405	-0.209501	82.4184	0.599932	-13.1594	102.585	-0.300359	4.11278	122.585	0.299962	-1.44249	142.585	-0.600443	3.97088	162.585	0.600084	-4.41474
	2.41667	-0.00603552	0	22.4212	-0.300454	-1.66869	42.42	0.299962	-10.0059	62.42	-0.600405	-0.211153	82.42	0.600103	-13.1576	102.587	-0.30034	4.11206	122.587	0.299981	-1.44171	142.587	-0.600405	3.96978	162.587	0.599874	-4.41362
	2.41833	-0.00605459	0	22.4228	-0.300397	-1.66974	42.4217	0.299924	-10.0046	62.4217	-0.600328	-0.212801	82.4217	0.599836	-13.1557	102.588	-0.300244	4.11134	122.589	0.299752	-1.44093	142.589	-0.600443	3.96868	162.588	0.599874	-4.41249
	2.42	-0.00614997	0	22.4245	-0.300359	-1.6708	42.4233	0.299943	-10.0034	62.4234	-0.600481	-0.214452	82.4234	0.599779	-13.1538	102.59	-0.300378	4.11063	122.59	0.299943	-1.44015	142.59	-0.600347	3.96759	162.59	0.600008	-4.41136
	2.42167	-0.00607367	0	22.4262	-0.300397	-1.67186	42.425	0.299829	-10.0021	62.425	-0.600366	-0.216102	82.425	0.599798	-13.1519	102.592	-0.300435	4.10991	122.592	0.299886	-1.43937	142.592	-0.600405	3.96649	162.592	0.599836	-4.41024
	2.42333	-0.00614997	0	22.4278	-0.300397	-1.67292	42.4267	0.299809	-10.0009	62.4267	-0.600366	-0.217751	82.4267	0.599741	-13.1501	102.593	-0.300206	4.1092	122.594	0.300077	-1.43859	142.594	-0.600519	3.9654	162.593	0.599817	-4.40911
	2.425	-0.0062835	0	22.4295	-0.300416	-1.67398	42.4283	0.299886	-9.99961	62.4284	-0.6005	-0.219401	82.4284	0.599798	-13.1482	102.595	-0.300435	4.10848	122.595	0.299981	-1.43781	142.595	-0.600405	3.9643	162.595	0.599836	-4.40798
	2.42667	-0.00626443	0	22.4312	-0.30034	-1.67504	42.43	0.299867	-9.99836	62.43	-0.6005	-0.221048	82.43	0.599989	-13.1463	102.597	-0.300397	4.10777	122.597	0.299886	-1.43702	142.597	-0.600347	3.96321	162.597	0.599894	-4.40686
	2.42833	-0.00609274	0	22.4328	-0.300397	-1.6761	42.4317	0.3	-9.99711	62.4317	-0.600252	-0.222698	82.4317	0.59997	-13.1444	102.598	-0.300378	4.10705	122.599	0.299962	-1.43624	142.599	-0.600214	3.96212	162.598	0.600008	-4.40573
	2.43	-0.00622628	0	22.4345	-0.300359	-1.67716	42.4333	0.299905	-9.99585	62.4334	-0.600309	-0.22435	82.4334	0.600142	-13.1426	102.6	-0.300454	4.10634	122.6	0.299867	-1.43546	142.6	-0.600443	3.96102	162.6	0.599913	-4.4046
	2.43167	-0.00626443	0	22.4362	-0.300244	-1.67822	42.435	0.299886	-9.9946	62.435	-0.600328	-0.225996	82.435	0.599874	-13.1407	102.602	-0.300416	4.10562	122.602	0.300019	-1.43468	142.602	-0.600405	3.95993	162.602	0.599817	-4.40347
	2.43333	-0.00630258	0	22.4378	-0.300397	-1.67928	42.4367	0.299733	-9.99335	62.4367	-0.60029	-0.227647	82.4367	0.599798	-13.1388	102.603	-0.300473	4.1049	122.604	0.299829	-1.4339	142.604	-0.600366	3.95883	162.603	0.600103	-4.40235
	2.435	-0.00609274	0	22.4395	-0.300359	-1.68034	42.4383	0.299905	-9.99209	62.4384	-0.600347	-0.2293	82.4384	0.599894	-13.1369	102.605	-0.30034	4.10419	122.605	0.299752	-1.43312	142.605	-0.600271	3.95774	162.605	0.599779	-4.40123
	2.43667	-0.00614997	0	22.4412	-0.300511	-1.6814	42.44	0.299809	-9.99084	62.44	-0.600385	-0.230947	82.44	0.599817	-13.1351	102.607	-0.30053	4.10348	122.607	0.299695	-1.43234	142.607	-0.60029	3.95664	162.607	0.599874	-4.4001
	2.43833	-0.00605459	0	22.4428	-0.30034	-1.68246	42.4417	0.299924	-9.98959	62.4417	-0.600443	-0.232599	82.4417	0.599932	-13.1332	102.608	-0.30034	4.10276	122.609	0.299981	-1.43156	142.609	-0.600424	3.95555	162.608	0.599989	-4.39898
	2.44	-0.00609274	0	22.4445	-0.30032	-1.68352	42.4433	0.29979	-9.98833	62.4434	-0.600366	-0.234252	82.4434	0.599836	-13.1313	102.61	-0.300244	4.10205	122.61	0.299714	-1.43078	142.61	-0.600366	3.95446	162.61	0.599817	-4.39785
	2.44167	-0.0062835	0	22.4462	-0.300359	-1.68458	42.445	0.299829	-9.98708	62.445	-0.600462	-0.235901	82.445	0.599874	-13.1294	102.612	-0.300473	4.10133	122.612	0.3	-1.43	142.612	-0.600347	3.95337	162.612	0.600027	-4.39672
	2.44333	-0.00614997	0	22.4478	-0.300416	-1.68564	42.4467	0.29979	-9.98583	62.4467	-0.600405	-0.237552	82.4467	0.599836	-13.1276	102.613	-0.300454	4.10062	122.614	0.300057	-1.42922	142.614	-0.600176	3.95228	162.613	0.600008	-4.3956
	2.445	-0.00614997	0	22.4495	-0.300301	-1.6867	42.4483	0.299752	-9.98457	62.4484	-0.600347	-0.239203	82.4484	0.599779	-13.1257	102.615	-0.300492	4.0999	122.615	0.299905	-1.42844	142.615	-0.600424	3.95119	162.615	0.600065	-4.39447
	2.44667	-0.00626443	0	22.4512	-0.300473	-1.68776	42.45	0.299829	-9.98332	62.45	-0.600347	-0.240853	82.45	0.599798	-13.1238	102.617	-0.300454	4.09918	122.617	0.299905	-1.42766	142.617	-0.600424	3.9501	162.617	0.599703	-4.39335
	2.44833	-0.0061309	0	22.4528	-0.300187	-1.68882	42.4517	0.299752	-9.98207	62.4517	-0.600462	-0.242506	82.4517	0.599741	-13.1219	102.618	-0.300473	4.09847	122.619	0.299829	-1.42688	142.619	-0.600233	3.949	162.618	0.599684	-4.39223
	2.45	-0.0062072	0	22.4545	-0.300301	-1.68989	42.4533	0.29979	-9.98081	62.4534	-0.600443	-0.244154	82.4534	0.599817	-13.1201	102.62	-0.300435	4.09775	122.62	0.299829	-1.4261	142.62	-0.600424	3.94791	162.62	0.599874	-4.3911
	2.45167	-0.00622628	0	22.4562	-0.300378	-1.69095	42.455	0.299886	-9.97956	62.455	-0.600366	-0.245807	82.455	0.599874	-13.1182	102.622	-0.300492	4.09704	122.622	0.299943	-1.42532	142.622	-0.600271	3.94682	162.622	0.599874	-4.38998
	2.45333	-0.0062835	0	22.4578	-0.300454	-1.69201	42.4567	0.29979	-9.97831	62.4567	-0.600347	-0.247461	82.4567	0.599855	-13.1163	102.623	-0.300397	4.09632	122.624	0.300038	-1.42454	142.624	-0.600481	3.94573	162.623	0.600008	-4.38886
	2.455	-0.00616905	0	22.4595	-0.300282	-1.69307	42.4583	0.299924	-9.97705	62.4584	-0.600424	-0.24911	82.4584	0.599932	-13.1144	102.625	-0.300416	4.09561	122.625	0.299829	-1.42376	142.625	-0.600271	3.94464	162.625	0.600103	-4.38773
	2.45667	-0.00614997	0	22.4612	-0.300454	-1.69413	42.46	0.299752	-9.9758	62.46	-0.600385	-0.250764	82.46	0.599894	-13.1126	102.627	-0.300416	4.09489	122.627	0.299943	-1.42298	142.627	-0.600443	3.94355	162.627	0.599741	-4.38661
	2.45833	-0.00618812	0	22.4628	-0.300511	-1.69519	42.4617	0.299733	-9.97455	62.4617	-0.600347	-0.252419	82.4617	0.599951	-13.1107	102.628	-0.300397	4.09418	122.629	0.299848	-1.4222	142.629	-0.60029	3.94246	162.628	0.599626	-4.38548
	2.46	-0.00624535	0	22.4645	-0.300435	-1.69625	42.4633	0.299905	-9.9733	62.4634	-0.600424	-0.25407	82.4634	0.599951	-13.1088	102.63	-0.300511	4.09346	122.63	0.299905	-1.42142	142.63	-0.600309	3.94137	162.63	0.600027	-4.38436
	2.46167	-0.00603552	0	22.4662	-0.300435	-1.69732	42.465	0.299733	-9.97204	62.465	-0.600424	-0.255723	82.465	0.599855	-13.107	102.632	-0.300416	4.09274	122.632	0.299867	-1.42064	142.632	-0.600443	3.94027	162.632	0.599779	-4.38324
	2.46333	-0.00630258	0	22.4678	-0.300301	-1.69838	42.4667	0.299886	-9.97079	62.4667	-0.600271	-0.257375	82.4667	0.599817	-13.1051	102.633	-0.300378	4.09203	122.634	0.299867	-1.41986	142.634	-0.600271	3.93918	162.633	0.599874	-4.38212
	2.465	-0.00632166	0	22.4695	-0.300206	-1.69944	42.4683	0.299829	-9.96954	62.4684	-0.600176	-0.259027	82.4684	0.599836	-13.1032	102.635	-0.300397	4.09132	122.635	0.299771	-1.41908	142.635	-0.600347	3.93809	162.635	0.599779	-4.381
	2.46667	-0.00611182	0	22.4712	-0.300397	-1.7005	42.47	0.299752	-9.96828	62.47	-0.600233	-0.260681	82.47	0.599989	-13.1013	102.637	-0.300378	4.0906	122.637	0.299886	-1.4183	142.637	-0.600347	3.937	162.637	0.599913	-4.37987
	2.46833	-0.0061309	0	22.4728	-0.300378	-1.70156	42.4717	0.299886	-9.96703	62.4717	-0.600405	-0.262329	82.4717	0.599722	-13.0995	102.638	-0.300416	4.08989	122.639	0.299771	-1.41752	142.639	-0.600366	3.93591	162.638	0.600027	-4.37875
	2.47	-0.00624535	0	22.4745	-0.300378	-1.70262	42.4733	0.299905	-9.96578	62.4734	-0.600347	-0.263982	82.4734	0.599798	-13.0976	102.64	-0.300435	4.08917	122.64	0.299924	-1.41674	142.64	-0.600385	3.93482	162.64	0.59976	-4.37763
	2.47167	-0.00616905	0	22.4762	-0.30034	-1.70368	42.475	0.299619	-9.96452	62.475	-0.600347	-0.265635	82.475	0.599932	-13.0957	102.642	-0.300187	4.08846	122.642	0.299943	-1.41596	142.642	-0.600328	3.93373	162.642	0.599855	-4.37651
	2.47333	-0.0062072	0	22.4778	-0.300301	-1.70475	42.4767	0.299981	-9.96327	62.4767	-0.600405	-0.267282	82.4767	0.599894	-13.0938	102.643	-0.300397	4.08774	122.644	0.299771	-1.41519	142.644	-0.600462	3.93264	162.643	0.599836	-4.37538
	2.475	-0.00609274	0	22.4795	-0.300473	-1.70581	42.4783	0.299809	-9.96201	62.4784	-0.600328	-0.268934	82.4784	0.599951	-13.092	102.645	-0.300435	4.08703	122.645	0.299848	-1.41441	142.645	-0.600309	3.93155	162.645	0.599932	-4.37426
	2.47667	-0.00614997	0	22.4812	-0.30034	-1.70687	42.48	0.299771	-9.96076	62.48	-0.600347	-0.270587	82.48	0.599798	-13.0901	102.647	-0.300607	4.08631	122.647	0.299714	-1.41363	142.647	-0.600405	3.93046	162.647	0.600046	-4.37314
	2.47833	-0.0061309	0	22.4828	-0.300435	-1.70793	42.4817	0.299809	-9.95951	62.4817	-0.600443	-0.272234	82.4817	0.599798	-13.0882	102.648	-0.300473	4.0856	122.649	0.299924	-1.41285	142.649	-0.600538	3.92936	162.648	0.599836	-4.37202
	2.48	-0.0061309	0	22.4845	-0.300111	-1.70899	42.4833	0.299771	-9.95825	62.4834	-0.600405	-0.273885	82.4834	0.599817	-13.0863	102.65	-0.300397	4.08488	122.65	0.299943	-1.41207	142.65	-0.600195	3.92827	162.65	0.599741	-4.3709
	2.48167	-0.00616905	0	22.4862	-0.300435	-1.71005	42.485	0.299848	-9.957	62.485	-0.600481	-0.275537	82.485	0.599913	-13.0845	102.652	-0.300454	4.08417	122.652	0.299867	-1.41129	142.652	-0.600271	3.92718	162.652	0.600065	-4.36978
	2.48333	-0.00609274	0	22.4878	-0.300473	-1.71111	42.4867	0.299981	-9.95575	62.4867	-0.600481	-0.277184	82.4867	0.599932	-13.0826	102.653	-0.300378	4.08345	122.654	0.299867	-1.41051	142.654	-0.600519	3.92609	162.653	0.599989	-4.36866
	2.485	-0.00622628	0	22.4895	-0.300378	-1.71217	42.4883	0.299848	-9.95449	62.4884	-0.600481	-0.278835	82.4884	0.599932	-13.0807	102.655	-0.30013	4.08274	122.655	0.299848	-1.40974	142.655	-0.600424	3.92501	162.655	0.599855	-4.36754
	2.48667	-0.00599736	0	22.4912	-0.300359	-1.71324	42.49	0.299867	-9.95324	62.49	-0.600385	-0.280485	82.49	0.599798	-13.0788	102.657	-0.300454	4.08202	122.657	0.299809	-1.40896	142.657	-0.600443	3.92392	162.657	0.599874	-4.36642
	2.48833	-0.0062835	0	22.4928	-0.30034	-1.7143	42.4917	0.299561	-9.95199	62.4917	-0.600405	-0.282133	82.4917	0.600008	-13.077	102.658	-0.300435	4.08131	122.659	0.299981	-1.40818	142.659	-0.600328	3.92283	162.658	0.599913	-4.3653
	2.49	-0.0061309	0	22.4945	-0.300473	-1.71536	42.4933	0.299848	-9.95073	62.4934	-0.60029	-0.283783	82.4934	0.600046	-13.0751	102.66	-0.30034	4.08059	122.66	0.299733	-1.4074	142.66	-0.600309	3.92173	162.66	0.599913	-4.36418
	2.49167	-0.00622628	0	22.4962	-0.30053	-1.71642	42.495	0.299905	-9.94948	62.495	-0.600252	-0.285431	82.495	0.599798	-13.0732	102.662	-0.300492	4.07988	122.662	0.299905	-1.40662	142.662	-0.600405	3.92064	162.662	0.599607	-4.36307
	2.49333	-0.0062835	0	22.4978	-0.300149	-1.71748	42.4967	0.299867	-9.94823	62.4967	-0.600405	-0.287082	82.4967	0.599894	-13.0713	102.663	-0.300301	4.07917	122.664	0.300019	-1.40585	142.664	-0.600405	3.91955	162.663	0.599836	-4.36195
	2.495	-0.00626443	0	22.4995	-0.300435	-1.71854	42.4983	0.29979	-9.94697	62.4984	-0.600233	-0.288734	82.4984	0.599836	-13.0695	102.665	-0.300492	4.07845	122.665	0.299752	-1.40507	142.665	-0.600347	3.91846	162.665	0.599913	-4.36083
	2.49667	-0.00626443	0	22.5012	-0.300225	-1.7196	42.5	0.299848	-9.94572	62.5	-0.600309	-0.290381	82.5	0.600027	-13.0676	102.667	-0.300473	4.07774	122.667	0.299695	-1.40429	142.667	-0.600233	3.91737	162.667	0.599779	-4.35971
	2.49833	-0.0062072	0	22.5028	-0.300378	-1.72066	42.5017	0.300019	-9.94447	62.5017	-0.600271	-0.292034	82.5017	0.599874	-13.0657	102.668	-0.300416	4.07702	122.669	0.299943	-1.40351	142.669	-0.600462	3.91629	162.668	0.599951	-4.35859
	2.5	-0.00634073	0	22.5045	-0.300378	-1.72172	42.5033	0.299962	-9.94321	62.5034	-0.60029	-0.293688	82.5034	0.599798	-13.0638	102.67	-0.300511	4.07631	122.67	0.29979	-1.40273	142.67	-0.600443	3.9152	162.67	0.599817	-4.35747
	2.50167	-0.00618812	0	22.5062	-0.300454	-1.72278	42.505	0.299981	-9.94196	62.505	-0.600252	-0.295336	82.505	0.599855	-13.062	102.672	-0.300263	4.07559	122.672	0.299867	-1.40196	142.672	-0.600405	3.91411	162.672	0.599798	-4.35635
	2.50333	-0.00626443	0	22.5078	-0.300492	-1.72384	42.5067	0.299829	-9.94071	62.5067	-0.600309	-0.296988	82.5067	0.599836	-13.0601	102.673	-0.300359	4.07488	122.674	0.299981	-1.40118	142.674	-0.600252	3.91302	162.673	0.59997	-4.35523
	2.505	-0.00611182	0	22.5095	-0.300416	-1.7249	42.5083	0.299809	-9.93945	62.5084	-0.600557	-0.29864	82.5084	0.599913	-13.0582	102.675	-0.300301	4.07416	122.675	0.299809	-1.4004	142.675	-0.600366	3.91192	162.675	0.599874	-4.35411
	2.50667	-0.00609274	0	22.5112	-0.300301	-1.72596	42.51	0.299981	-9.9382	62.51	-0.600443	-0.30029	82.51	0.600008	-13.0564	102.677	-0.300416	4.07345	122.677	0.299561	-1.39962	142.677	-0.600385	3.91083	162.677	0.600084	-4.353
	2.50833	-0.0061309	0	22.5128	-0.300397	-1.72702	42.5117	0.299829	-9.93695	62.5117	-0.600443	-0.301942	82.5117	0.599913	-13.0545	102.678	-0.300416	4.07274	122.679	0.3	-1.39885	142.679	-0.600462	3.90974	162.678	0.599989	-4.35188
	2.51	-0.0062835	0	22.5145	-0.300588	-1.72808	42.5133	0.29979	-9.93569	62.5134	-0.600252	-0.303592	82.5134	0.599874	-13.0526	102.68	-0.300378	4.07202	122.68	0.299809	-1.39807	142.68	-0.600252	3.90865	162.68	0.599989	-4.35076
	2.51167	-0.00643611	0	22.5162	-0.300378	-1.72914	42.515	0.29979	-9.93444	62.515	-0.600366	-0.305244	82.515	0.599798	-13.0507	102.682	-0.300378	4.07131	122.682	0.299886	-1.39729	142.682	-0.600462	3.90757	162.682	0.600122	-4.34964
	2.51333	-0.00634073	0	22.5178	-0.300397	-1.7302	42.5167	0.299809	-9.93319	62.5167	-0.600214	-0.306898	82.5167	0.599913	-13.0489	102.683	-0.300492	4.07059	122.684	0.299962	-1.39651	142.684	-0.600385	3.90648	162.683	0.599989	-4.34852
	2.515	-0.00614997	0	22.5195	-0.300359	-1.73126	42.5183	0.299733	-9.93194	62.5184	-0.600405	-0.308545	82.5184	0.599913	-13.047	102.685	-0.300416	4.06988	122.685	0.299829	-1.39574	142.685	-0.600366	3.9054	162.685	0.599779	-4.34741
	2.51667	-0.0062072	0	22.5212	-0.300435	-1.73232	42.52	0.299905	-9.93068	62.52	-0.600366	-0.310199	82.52	0.599951	-13.0451	102.687	-0.300206	4.06916	122.687	0.299981	-1.39496	142.687	-0.600195	3.90431	162.687	0.599932	-4.34629
	2.51833	-0.00616905	0	22.5228	-0.300492	-1.73338	42.5217	0.299809	-9.92943	62.5217	-0.600328	-0.311853	82.5217	0.599779	-13.0432	102.688	-0.300111	4.06845	122.689	0.299867	-1.39418	142.689	-0.600366	3.90322	162.688	0.59976	-4.34517
	2.52	-0.00616905	0	22.5245	-0.300454	-1.73444	42.5233	0.299829	-9.92818	62.5234	-0.600347	-0.313501	82.5234	0.599817	-13.0414	102.69	-0.30034	4.06773	122.69	0.299809	-1.3934	142.69	-0.6005	3.90213	162.69	0.599741	-4.34405
	2.52167	-0.00616905	0	22.5262	-0.300378	-1.7355	42.525	0.299905	-9.92692	62.525	-0.600271	-0.315155	82.525	0.599741	-13.0395	102.692	-0.300568	4.06702	122.692	0.29979	-1.39263	142.692	-0.600328	3.90103	162.692	0.599855	-4.34293
	2.52333	-0.00603552	0	22.5278	-0.30032	-1.73656	42.5267	0.299905	-9.92567	62.5267	-0.600462	-0.316808	82.5267	0.599626	-13.0376	102.693	-0.30032	4.06631	122.694	0.299809	-1.39185	142.694	-0.60029	3.89995	162.693	0.599855	-4.34182
	2.525	-0.00605459	0	22.5295	-0.300454	-1.73762	42.5283	0.299886	-9.92442	62.5284	-0.600233	-0.318459	82.5284	0.599874	-13.0358	102.695	-0.300454	4.06559	122.695	0.29979	-1.39108	142.695	-0.600405	3.89886	162.695	0.599989	-4.3407
	2.52667	-0.0062072	0	22.5312	-0.300397	-1.73868	42.53	0.299905	-9.92316	62.53	-0.600385	-0.320112	82.53	0.600046	-13.0339	102.697	-0.300416	4.06488	122.697	0.299943	-1.3903	142.697	-0.6005	3.89777	162.697	0.599932	-4.33958
	2.52833	-0.00611182	0	22.5328	-0.30032	-1.73975	42.5317	0.299867	-9.92191	62.5317	-0.600519	-0.321764	82.5317	0.599817	-13.032	102.698	-0.300435	4.06416	122.699	0.299924	-1.38952	142.699	-0.6005	3.89669	162.698	0.599989	-4.33846
	2.53	-0.00624535	0	22.5345	-0.300359	-1.7408	42.5333	0.299905	-9.92066	62.5334	-0.600328	-0.323417	82.5334	0.599989	-13.0301	102.7	-0.300378	4.06345	122.7	0.299867	-1.38875	142.7	-0.600309	3.8956	162.7	0.600027	-4.33734
	2.53167	-0.00637888	0	22.5362	-0.300378	-1.74186	42.535	0.299771	-9.9194	62.535	-0.600309	-0.325071	82.535	0.599779	-13.0283	102.702	-0.30032	4.06273	122.702	0.299943	-1.38797	142.702	-0.600271	3.89451	162.702	0.599741	-4.33622
	2.53333	-0.00618812	0	22.5378	-0.300511	-1.74293	42.5367	0.3	-9.91815	62.5367	-0.600385	-0.32672	82.5367	0.599836	-13.0264	102.703	-0.300359	4.06202	122.704	0.299829	-1.38719	142.704	-0.600328	3.89342	162.703	0.599874	-4.33511
	2.535	-0.00626443	0	22.5395	-0.300435	-1.74398	42.5383	0.299848	-9.9169	62.5384	-0.6005	-0.328373	82.5384	0.599855	-13.0245	102.705	-0.300168	4.0613	122.705	0.299771	-1.38642	142.705	-0.600443	3.89233	162.705	0.59997	-4.33399
	2.53667	-0.0062835	0	22.5412	-0.300473	-1.74505	42.54	0.299943	-9.91564	62.54	-0.600347	-0.330027	82.54	0.599836	-13.0227	102.707	-0.300549	4.06059	122.707	0.29979	-1.38564	142.707	-0.600405	3.89124	162.707	0.599874	-4.33288
	2.53833	-0.0062072	0	22.5428	-0.300244	-1.7461	42.5417	0.299962	-9.91439	62.5417	-0.600366	-0.331674	82.5417	0.600027	-13.0208	102.708	-0.300359	4.05988	122.709	0.299848	-1.38487	142.709	-0.600366	3.89015	162.708	0.599855	-4.33176
	2.54	-0.00611182	0	22.5445	-0.300111	-1.74716	42.5433	0.3	-9.91314	62.5434	-0.600424	-0.333326	82.5434	0.600142	-13.0189	102.71	-0.30053	4.05916	122.71	0.299829	-1.38409	142.71	-0.600328	3.88906	162.71	0.600046	-4.33065
	2.54167	-0.0062835	0	22.5462	-0.300359	-1.74822	42.545	0.299848	-9.91188	62.545	-0.600347	-0.33498	82.545	0.599932	-13.017	102.712	-0.300378	4.05845	122.712	0.299962	-1.38331	142.712	-0.600462	3.88798	162.712	0.599894	-4.32953
	2.54333	-0.00597829	0	22.5478	-0.300454	-1.74928	42.5467	0.299848	-9.91063	62.5467	-0.600366	-0.336628	82.5467	0.599817	-13.0152	102.713	-0.300397	4.05773	122.714	0.29979	-1.38254	142.714	-0.600443	3.88689	162.713	0.599989	-4.32841
	2.545	-0.00607367	0	22.5495	-0.300549	-1.75034	42.5483	0.299943	-9.90938	62.5484	-0.600195	-0.338279	82.5484	0.59976	-13.0133	102.715	-0.300359	4.05702	122.715	0.299809	-1.38176	142.715	-0.600443	3.8858	162.715	0.599817	-4.3273
	2.54667	-0.00614997	0	22.5512	-0.300359	-1.7514	42.55	0.299733	-9.90812	62.55	-0.600347	-0.339931	82.55	0.599894	-13.0114	102.717	-0.300187	4.05631	122.717	0.299943	-1.38098	142.717	-0.600366	3.88471	162.717	0.599817	-4.32618
	2.54833	-0.00611182	0	22.5528	-0.300397	-1.75246	42.5517	0.29979	-9.90687	62.5517	-0.600424	-0.34158	82.5517	0.599798	-13.0096	102.718	-0.300359	4.05559	122.719	0.299695	-1.38021	142.719	-0.600328	3.88362	162.718	0.600027	-4.32506
	2.55	-0.00616905	0	22.5545	-0.300244	-1.75352	42.5533	0.299829	-9.90562	62.5534	-0.600328	-0.343231	82.5534	0.599913	-13.0077	102.72	-0.300435	4.05488	122.72	0.299695	-1.37943	142.72	-0.600271	3.88253	162.72	0.599951	-4.32395
	2.55167	-0.00624535	0	22.5562	-0.300378	-1.75458	42.555	0.299809	-9.90436	62.555	-0.600366	-0.344881	82.555	0.600008	-13.0058	102.722	-0.300416	4.05417	122.722	0.299829	-1.37866	142.722	-0.600443	3.88145	162.722	0.599855	-4.32284
	2.55333	-0.00626443	0	22.5578	-0.300397	-1.75564	42.5567	0.299848	-9.90311	62.5567	-0.600309	-0.346532	82.5567	0.599817	-13.004	102.723	-0.300454	4.05345	122.724	0.299752	-1.37788	142.724	-0.600424	3.88036	162.723	0.599722	-4.32172
	2.555	-0.00609274	0	22.5595	-0.300435	-1.7567	42.5583	0.299809	-9.90186	62.5584	-0.600385	-0.348184	82.5584	0.599932	-13.0021	102.725	-0.300511	4.05274	122.725	0.299905	-1.37711	142.725	-0.600385	3.87928	162.725	0.599855	-4.32061
	2.55667	-0.00616905	0	22.5612	-0.30032	-1.75776	42.56	0.299962	-9.9006	62.56	-0.600385	-0.349831	82.56	0.599913	-13.0002	102.727	-0.300454	4.05203	122.727	0.299962	-1.37633	142.727	-0.600424	3.87819	162.727	0.599913	-4.31949
	2.55833	-0.0062072	0	22.5628	-0.300473	-1.75882	42.5617	0.299809	-9.89935	62.5617	-0.60029	-0.351483	82.5617	0.599894	-12.9983	102.728	-0.300416	4.05131	122.729	0.299867	-1.37556	142.729	-0.600443	3.87711	162.728	0.599951	-4.31837
	2.56	-0.00618812	0	22.5645	-0.300454	-1.75988	42.5633	0.299829	-9.8981	62.5634	-0.600309	-0.353135	82.5634	0.599874	-12.9965	102.73	-0.300282	4.0506	122.73	0.299962	-1.37478	142.73	-0.600328	3.87602	162.73	0.599741	-4.31726
	2.56167	-0.00611182	0	22.5662	-0.300454	-1.76094	42.565	0.299809	-9.89684	62.565	-0.600443	-0.354781	82.565	0.599932	-12.9946	102.732	-0.300301	4.04989	122.732	0.299848	-1.37401	142.732	-0.600443	3.87493	162.732	0.599894	-4.31614
	2.56333	-0.00611182	0	22.5678	-0.300301	-1.762	42.5667	0.299676	-9.89559	62.5667	-0.600366	-0.356432	82.5667	0.599798	-12.9927	102.733	-0.300416	4.04917	122.734	0.299848	-1.37323	142.734	-0.60029	3.87384	162.733	0.599817	-4.31503
	2.565	-0.00607367	0	22.5695	-0.300397	-1.76306	42.5683	0.29979	-9.89434	62.5684	-0.600405	-0.358084	82.5684	0.59997	-12.9909	102.735	-0.300397	4.04846	122.735	0.300019	-1.37246	142.735	-0.600366	3.87275	162.735	0.59997	-4.31391
	2.56667	-0.00607367	0	22.5712	-0.300435	-1.76412	42.57	0.299809	-9.89308	62.57	-0.600328	-0.359731	82.57	0.599741	-12.989	102.737	-0.300492	4.04775	122.737	0.299771	-1.37168	142.737	-0.600405	3.87167	162.737	0.599932	-4.3128
	2.56833	-0.00601644	0	22.5728	-0.300397	-1.76518	42.5717	0.299924	-9.89183	62.5717	-0.600366	-0.361381	82.5717	0.599951	-12.9871	102.738	-0.300511	4.04703	122.739	0.299733	-1.37091	142.739	-0.60029	3.87059	162.738	0.599779	-4.31168
	2.57	-0.00599736	0	22.5745	-0.30032	-1.76624	42.5733	0.299771	-9.89058	62.5734	-0.600366	-0.363032	82.5734	0.599874	-12.9852	102.74	-0.300511	4.04632	122.74	0.299905	-1.37013	142.74	-0.600405	3.8695	162.74	0.599913	-4.31057
	2.57167	-0.00624535	0	22.5762	-0.300378	-1.76729	42.575	0.299714	-9.88933	62.575	-0.600385	-0.36468	82.575	0.599874	-12.9834	102.742	-0.300454	4.04561	122.742	0.299943	-1.36936	142.742	-0.600328	3.86842	162.742	0.599779	-4.30945
	2.57333	-0.0062835	0	22.5778	-0.300282	-1.76835	42.5767	0.29979	-9.88807	62.5767	-0.600328	-0.36633	82.5767	0.599779	-12.9815	102.743	-0.30032	4.04489	122.744	0.299886	-1.36858	142.744	-0.600538	3.86734	162.743	0.599817	-4.30834
	2.575	-0.0062072	0	22.5795	-0.300359	-1.76941	42.5783	0.299867	-9.88682	62.5784	-0.600309	-0.367979	82.5784	0.59976	-12.9796	102.745	-0.30032	4.04418	122.745	0.299886	-1.3678	142.745	-0.600519	3.86625	162.745	0.599951	-4.30722
	2.57667	-0.00626443	0	22.5812	-0.300492	-1.77047	42.58	0.299695	-9.88557	62.58	-0.600233	-0.369629	82.58	0.599951	-12.9778	102.747	-0.300301	4.04346	122.747	0.299752	-1.36703	142.747	-0.600309	3.86516	162.747	0.600008	-4.30611
	2.57833	-0.0061309	0	22.5828	-0.300492	-1.77153	42.5817	0.29979	-9.88432	62.5817	-0.600328	-0.371281	82.5817	0.599855	-12.9759	102.748	-0.300225	4.04275	122.749	0.299733	-1.36626	142.749	-0.600385	3.86408	162.748	0.599913	-4.30499
	2.58	-0.00630258	0	22.5845	-0.300225	-1.77259	42.5833	0.299867	-9.88306	62.5834	-0.600271	-0.372928	82.5834	0.599913	-12.974	102.75	-0.30032	4.04204	122.75	0.300019	-1.36548	142.75	-0.60029	3.86299	162.75	0.599626	-4.30388
	2.58167	-0.00609274	0	22.5862	-0.300397	-1.77364	42.585	0.29979	-9.88181	62.585	-0.600195	-0.37458	82.585	0.599932	-12.9721	102.752	-0.30053	4.04133	122.752	0.299848	-1.36471	142.752	-0.600481	3.86191	162.752	0.599817	-4.30277
	2.58333	-0.0062072	0	22.5878	-0.300454	-1.7747	42.5867	0.299905	-9.88056	62.5867	-0.600252	-0.376234	82.5867	0.599855	-12.9703	102.753	-0.300549	4.04061	122.754	0.299829	-1.36393	142.754	-0.600424	3.86082	162.753	0.599874	-4.30165
	2.585	-0.00618812	0	22.5895	-0.300397	-1.77576	42.5883	0.299848	-9.87931	62.5884	-0.60029	-0.377881	82.5884	0.600046	-12.9684	102.755	-0.300282	4.0399	122.755	0.299943	-1.36316	142.755	-0.600366	3.85974	162.755	0.599855	-4.30054
	2.58667	-0.00634073	0	22.5912	-0.300454	-1.77682	42.59	0.299867	-9.87806	62.59	-0.600424	-0.379535	82.59	0.599817	-12.9665	102.757	-0.30034	4.03918	122.757	0.299962	-1.36238	142.757	-0.600366	3.85866	162.757	0.599951	-4.29943
	2.58833	-0.00622628	0	22.5928	-0.300378	-1.77788	42.5917	0.299714	-9.8768	62.5917	-0.600309	-0.381188	82.5917	0.599874	-12.9647	102.758	-0.300301	4.03847	122.759	0.299829	-1.3616	142.759	-0.600366	3.85758	162.758	0.600008	-4.29831
	2.59	-0.0062072	0	22.5945	-0.300359	-1.77894	42.5933	0.299905	-9.87555	62.5934	-0.600366	-0.382839	82.5934	0.600008	-12.9628	102.76	-0.300397	4.03776	122.76	0.299867	-1.36083	142.76	-0.600462	3.85649	162.76	0.59976	-4.2972
	2.59167	-0.00603552	0	22.5962	-0.300473	-1.77999	42.595	0.299867	-9.8743	62.595	-0.600252	-0.384492	82.595	0.599894	-12.9609	102.762	-0.300282	4.03704	122.762	0.299943	-1.36006	142.762	-0.600366	3.85541	162.762	0.599874	-4.29608
	2.59333	-0.00614997	0	22.5978	-0.300454	-1.78105	42.5967	0.299943	-9.87305	62.5967	-0.600462	-0.386142	82.5967	0.599741	-12.9591	102.763	-0.300454	4.03633	122.764	0.299848	-1.35928	142.764	-0.600271	3.85432	162.763	0.60018	-4.29497
	2.595	-0.00626443	0	22.5995	-0.300416	-1.78211	42.5983	0.299905	-9.87179	62.5984	-0.600366	-0.387794	82.5984	0.599932	-12.9572	102.765	-0.300244	4.03562	122.765	0.299886	-1.35851	142.765	-0.600385	3.85323	162.765	0.599874	-4.29386
	2.59667	-0.00634073	0	22.6012	-0.300378	-1.78317	42.6	0.299771	-9.87054	62.6	-0.600366	-0.389448	82.6	0.599779	-12.9553	102.767	-0.300511	4.0349	122.767	0.299771	-1.35773	142.767	-0.600538	3.85215	162.767	0.599741	-4.29274
	2.59833	-0.00616905	0	22.6028	-0.300416	-1.78423	42.6017	0.29979	-9.86929	62.6017	-0.600405	-0.391095	82.6017	0.599932	-12.9534	102.768	-0.300416	4.03419	122.769	0.300038	-1.35696	142.769	-0.600576	3.85107	162.768	0.59997	-4.29163
	2.6	-0.0062072	0	22.6045	-0.300397	-1.78529	42.6033	0.299867	-9.86804	62.6034	-0.600519	-0.392747	82.6034	0.599874	-12.9516	102.77	-0.300492	4.03348	122.77	0.299924	-1.35618	142.77	-0.600271	3.84998	162.77	0.59976	-4.29051
	2.60167	-0.00626443	0	22.6062	-0.300454	-1.78635	42.605	0.299886	-9.86678	62.605	-0.600233	-0.3944	82.605	0.599798	-12.9497	102.772	-0.300435	4.03276	122.772	0.299542	-1.35541	142.772	-0.600233	3.8489	162.772	0.59997	-4.28939
	2.60333	-0.00622628	0	22.6078	-0.300416	-1.78741	42.6067	0.299809	-9.86553	62.6067	-0.600347	-0.396047	82.6067	0.599798	-12.9478	102.773	-0.300378	4.03205	122.774	0.299981	-1.35463	142.774	-0.600614	3.84781	162.773	0.599932	-4.28828
	2.605	-0.00622628	0	22.6095	-0.300282	-1.78846	42.6083	0.299829	-9.86428	62.6084	-0.600328	-0.397698	82.6084	0.599855	-12.9459	102.775	-0.300568	4.03134	122.775	0.299848	-1.35386	142.775	-0.600481	3.84673	162.775	0.599874	-4.28717
	2.60667	-0.00626443	0	22.6112	-0.300225	-1.78952	42.61	0.299867	-9.86302	62.61	-0.600424	-0.399351	82.61	0.600103	-12.9441	102.777	-0.300511	4.03062	122.777	0.299733	-1.35309	142.777	-0.600309	3.84564	162.777	0.600027	-4.28605
	2.60833	-0.00635981	0	22.6128	-0.300435	-1.79058	42.6117	0.299752	-9.86177	62.6117	-0.600366	-0.400998	82.6117	0.600103	-12.9422	102.778	-0.300359	4.02991	122.779	0.299943	-1.35231	142.779	-0.600252	3.84455	162.778	0.599989	-4.28494
	2.61	-0.00622628	0	22.6145	-0.300454	-1.79164	42.6133	0.299905	-9.86052	62.6134	-0.600271	-0.402648	82.6134	0.600027	-12.9403	102.78	-0.300378	4.0292	122.78	0.299829	-1.35154	142.78	-0.600252	3.84346	162.78	0.599817	-4.28382
	2.61167	-0.00614997	0	22.6162	-0.30053	-1.7927	42.615	0.299733	-9.85926	62.615	-0.600328	-0.4043	82.615	0.599932	-12.9385	102.782	-0.300359	4.02848	122.782	0.299771	-1.35077	142.782	-0.600538	3.84238	162.782	0.600027	-4.28271
	2.61333	-0.00609274	0	22.6178	-0.300263	-1.79375	42.6167	0.299943	-9.85801	62.6167	-0.600405	-0.405949	82.6167	0.599817	-12.9366	102.783	-0.300378	4.02777	122.784	0.299867	-1.34999	142.784	-0.600252	3.84129	162.783	0.599798	-4.28159
	2.615	-0.0061309	0	22.6195	-0.300378	-1.79481	42.6183	0.299981	-9.85676	62.6184	-0.600309	-0.407601	82.6184	0.599779	-12.9347	102.785	-0.300492	4.02706	122.785	0.299867	-1.34922	142.785	-0.600385	3.84021	162.785	0.599989	-4.28048
	2.61667	-0.00594014	0	22.6212	-0.300492	-1.79587	42.62	0.299886	-9.8555	62.62	-0.600462	-0.40925	82.62	0.599817	-12.9328	102.787	-0.300435	4.02634	122.787	0.299771	-1.34844	142.787	-0.600366	3.83912	162.787	0.599913	-4.27936
	2.61833	-0.0062072	0	22.6228	-0.300588	-1.79693	42.6217	0.299829	-9.85425	62.6217	-0.600405	-0.410901	82.6217	0.600008	-12.931	102.788	-0.300454	4.02563	122.789	0.299962	-1.34767	142.789	-0.600405	3.83803	162.788	0.599836	-4.27825
	2.62	-0.00630258	0	22.6245	-0.300473	-1.79799	42.6233	0.299809	-9.853	62.6234	-0.600519	-0.412555	82.6234	0.600008	-12.9291	102.79	-0.300568	4.02492	122.79	0.299752	-1.3469	142.79	-0.600271	3.83694	162.79	0.59997	-4.27714
	2.62167	-0.0062835	0	22.6262	-0.300416	-1.79905	42.625	0.299848	-9.85174	62.625	-0.60029	-0.414202	82.625	0.599932	-12.9272	102.792	-0.300359	4.02421	122.792	0.299886	-1.34612	142.792	-0.600156	3.83585	162.792	0.599951	-4.27602
	2.62333	-0.00614997	0	22.6278	-0.30032	-1.8001	42.6267	0.299886	-9.85049	62.6267	-0.600443	-0.415855	82.6267	0.599836	-12.9254	102.793	-0.300416	4.02349	122.794	0.299886	-1.34535	142.794	-0.600405	3.83476	162.793	0.599855	-4.27491
	2.625	-0.00622628	0	22.6295	-0.300359	-1.80116	42.6283	0.299848	-9.84924	62.6284	-0.600309	-0.41751	82.6284	0.599836	-12.9235	102.795	-0.30034	4.02278	122.795	0.299924	-1.34458	142.795	-0.600233	3.83368	162.795	0.599836	-4.2738
	2.62667	-0.00618812	0	22.6312	-0.300435	-1.80222	42.63	0.299809	-9.84799	62.63	-0.600538	-0.419158	82.63	0.599989	-12.9216	102.797	-0.300397	4.02207	122.797	0.299752	-1.3438	142.797	-0.600443	3.83259	162.797	0.599836	-4.27268
	2.62833	-0.00616905	0	22.6328	-0.300454	-1.80328	42.6317	0.299771	-9.84673	62.6317	-0.600366	-0.42081	82.6317	0.599874	-12.9197	102.798	-0.30034	4.02136	122.799	0.300038	-1.34303	142.799	-0.600309	3.83151	162.798	0.600008	-4.27157
	2.63	-0.00616905	0	22.6345	-0.300225	-1.80434	42.6333	0.299943	-9.84548	62.6334	-0.600309	-0.422464	82.6334	0.600122	-12.9179	102.8	-0.30053	4.02064	122.8	0.29979	-1.34225	142.8	-0.600328	3.83042	162.8	0.599989	-4.27045
	2.63167	-0.0062835	0	22.6362	-0.30034	-1.80539	42.635	0.299848	-9.84423	62.635	-0.600424	-0.424113	82.635	0.599836	-12.916	102.802	-0.300397	4.01993	122.802	0.299809	-1.34148	142.802	-0.600405	3.82933	162.802	0.599913	-4.26934
	2.63333	-0.00614997	0	22.6378	-0.30034	-1.80645	42.6367	0.299905	-9.84297	62.6367	-0.600195	-0.425766	82.6367	0.599932	-12.9141	102.803	-0.30053	4.01922	122.804	0.299752	-1.34071	142.804	-0.600137	3.82824	162.803	0.59997	-4.26823
	2.635	-0.00609274	0	22.6395	-0.300378	-1.80751	42.6383	0.299886	-9.84172	62.6384	-0.600519	-0.427416	82.6384	0.599836	-12.9123	102.805	-0.300301	4.01851	122.805	0.299752	-1.33994	142.805	-0.6005	3.82715	162.805	0.599798	-4.26711
	2.63667	-0.00611182	0	22.6412	-0.300454	-1.80857	42.64	0.299886	-9.84047	62.64	-0.600309	-0.429067	82.64	0.599932	-12.9104	102.807	-0.300282	4.01779	122.807	0.299848	-1.33916	142.807	-0.600443	3.82606	162.807	0.599932	-4.266
	2.63833	-0.00609274	0	22.6428	-0.300301	-1.80963	42.6417	0.299809	-9.83922	62.6417	-0.600309	-0.430718	82.6417	0.599798	-12.9085	102.808	-0.300511	4.01708	122.809	0.299981	-1.33839	142.809	-0.600443	3.82498	162.808	0.59997	-4.26489
	2.64	-0.00611182	0	22.6445	-0.300397	-1.81069	42.6433	0.299714	-9.83796	62.6434	-0.600366	-0.432366	82.6434	0.599779	-12.9066	102.81	-0.300416	4.01637	122.81	0.29979	-1.33762	142.81	-0.600309	3.82389	162.81	0.599703	-4.26378
	2.64167	-0.00603552	0	22.6462	-0.300511	-1.81174	42.645	0.299962	-9.83671	62.645	-0.600309	-0.434017	82.645	0.599874	-12.9048	102.812	-0.30032	4.01566	122.812	0.299848	-1.33685	142.812	-0.60029	3.82281	162.812	0.599894	-4.26267
	2.64333	-0.00616905	0	22.6478	-0.30032	-1.8128	42.6467	0.299829	-9.83546	62.6467	-0.600214	-0.43567	82.6467	0.599874	-12.9029	102.813	-0.300378	4.01494	122.814	0.299905	-1.33607	142.814	-0.600443	3.82173	162.813	0.599894	-4.26155
	2.645	-0.00634073	0	22.6495	-0.300492	-1.81386	42.6483	0.299905	-9.8342	62.6484	-0.600328	-0.437316	82.6484	0.599951	-12.901	102.815	-0.300359	4.01423	122.815	0.299809	-1.3353	142.815	-0.6005	3.82064	162.815	0.599779	-4.26044
	2.64667	-0.00611182	0	22.6512	-0.30034	-1.81492	42.65	0.299714	-9.83295	62.65	-0.600405	-0.438968	82.65	0.599951	-12.8992	102.817	-0.300359	4.01352	122.817	0.29979	-1.33453	142.817	-0.600481	3.81955	162.817	0.600103	-4.25933
	2.64833	-0.00630258	0	22.6528	-0.300607	-1.81598	42.6517	0.299962	-9.8317	62.6517	-0.600366	-0.440621	82.6517	0.600008	-12.8973	102.818	-0.300435	4.01281	122.819	0.3	-1.33375	142.819	-0.600424	3.81846	162.818	0.599798	-4.25822
	2.65	-0.00626443	0	22.6545	-0.300473	-1.81704	42.6533	0.299809	-9.83044	62.6534	-0.600385	-0.442267	82.6534	0.600046	-12.8954	102.82	-0.300492	4.0121	122.82	0.299848	-1.33298	142.82	-0.600309	3.81737	162.82	0.599722	-4.25711
	2.65167	-0.00634073	0	22.6562	-0.30034	-1.81809	42.655	0.299638	-9.82919	62.655	-0.600538	-0.443918	82.655	0.599741	-12.8936	102.822	-0.300568	4.01138	122.822	0.299886	-1.33221	142.822	-0.600385	3.81629	162.822	0.599913	-4.256
	2.65333	-0.00618812	0	22.6578	-0.300378	-1.81915	42.6567	0.299752	-9.82794	62.6567	-0.600424	-0.445569	82.6567	0.599932	-12.8917	102.823	-0.300149	4.01067	122.824	0.299752	-1.33144	142.824	-0.600576	3.8152	162.823	0.599722	-4.25489
	2.655	-0.00632166	0	22.6595	-0.300454	-1.82021	42.6583	0.299905	-9.82669	62.6584	-0.600385	-0.447217	82.6584	0.600008	-12.8898	102.825	-0.300492	4.00996	122.825	0.299924	-1.33066	142.825	-0.600366	3.81412	162.825	0.599798	-4.25378
	2.65667	-0.0062835	0	22.6612	-0.300549	-1.82127	42.66	0.299886	-9.82543	62.66	-0.600309	-0.448867	82.66	0.599779	-12.8879	102.827	-0.300359	4.00925	122.827	0.29979	-1.32989	142.827	-0.600366	3.81304	162.827	0.600046	-4.25266
	2.65833	-0.00622628	0	22.6628	-0.300454	-1.82232	42.6617	0.3	-9.82418	62.6617	-0.600366	-0.450516	82.6617	0.599855	-12.8861	102.828	-0.300378	4.00853	122.829	0.29979	-1.32912	142.829	-0.600462	3.81195	162.828	0.59997	-4.25155
	2.66	-0.00611182	0	22.6645	-0.300359	-1.82338	42.6633	0.299809	-9.82293	62.6634	-0.600328	-0.452166	82.6634	0.599855	-12.8842	102.83	-0.300301	4.00782	122.83	0.299752	-1.32835	142.83	-0.600424	3.81087	162.83	0.599817	-4.25044
	2.66167	-0.00626443	0	22.6662	-0.300282	-1.82444	42.665	0.299714	-9.82167	62.665	-0.6005	-0.453818	82.665	0.599951	-12.8823	102.832	-0.300416	4.00711	122.832	0.29979	-1.32757	142.832	-0.600405	3.80978	162.832	0.599951	-4.24933
	2.66333	-0.00630258	0	22.6678	-0.300473	-1.8255	42.6667	0.3	-9.82042	62.6667	-0.600443	-0.455464	82.6667	0.59997	-12.8805	102.833	-0.30053	4.0064	122.834	0.299943	-1.3268	142.834	-0.600309	3.80869	162.833	0.599836	-4.24822
	2.665	-0.00624535	0	22.6695	-0.30053	-1.82655	42.6683	0.299848	-9.81917	62.6684	-0.600347	-0.457116	82.6684	0.599779	-12.8786	102.835	-0.300168	4.00569	122.835	0.299848	-1.32603	142.835	-0.600481	3.8076	162.835	0.59997	-4.24711
	2.66667	-0.00634073	0	22.6712	-0.300454	-1.82761	42.67	0.299943	-9.81791	62.67	-0.600271	-0.458769	82.67	0.599874	-12.8767	102.837	-0.300359	4.00497	122.837	0.29979	-1.32526	142.837	-0.600519	3.80652	162.837	0.599894	-4.246
	2.66833	-0.00622628	0	22.6728	-0.300397	-1.82867	42.6717	0.299962	-9.81666	62.6717	-0.600424	-0.460416	82.6717	0.599932	-12.8749	102.838	-0.300378	4.00426	122.839	0.299714	-1.32449	142.839	-0.600405	3.80544	162.838	0.599989	-4.24489
	2.67	-0.00611182	0	22.6745	-0.300359	-1.82973	42.6733	0.299924	-9.81541	62.6734	-0.600443	-0.462068	82.6734	0.599894	-12.873	102.84	-0.300568	4.00355	122.84	0.299886	-1.32371	142.84	-0.600252	3.80435	162.84	0.599894	-4.24378
	2.67167	-0.00605459	0	22.6762	-0.30053	-1.83078	42.675	0.29979	-9.81416	62.675	-0.600328	-0.463721	82.675	0.599932	-12.8711	102.842	-0.300454	4.00283	122.842	0.299848	-1.32294	142.842	-0.600328	3.80327	162.842	0.59976	-4.24267
	2.67333	-0.00611182	0	22.6778	-0.300511	-1.83184	42.6767	0.299867	-9.8129	62.6767	-0.600309	-0.46537	82.6767	0.59976	-12.8692	102.843	-0.300359	4.00212	122.844	0.299829	-1.32217	142.844	-0.600519	3.80218	162.843	0.599951	-4.24155
	2.675	-0.00601644	0	22.6795	-0.300378	-1.8329	42.6783	0.299905	-9.81165	62.6784	-0.600271	-0.467021	82.6784	0.599817	-12.8674	102.845	-0.300511	4.00141	122.845	0.29979	-1.3214	142.845	-0.600385	3.8011	162.845	0.599855	-4.24044
	2.67667	-0.00614997	0	22.6812	-0.300282	-1.83396	42.68	0.299676	-9.8104	62.68	-0.60029	-0.468672	82.68	0.600008	-12.8655	102.847	-0.300359	4.0007	122.847	0.300096	-1.32063	142.847	-0.600366	3.80001	162.847	0.599913	-4.23933
	2.67833	-0.0062072	0	22.6828	-0.300263	-1.83501	42.6817	0.299886	-9.80915	62.6817	-0.600366	-0.470321	82.6817	0.600103	-12.8636	102.848	-0.30032	3.99999	122.849	0.299829	-1.31986	142.849	-0.600195	3.79892	162.848	0.599913	-4.23822
	2.68	-0.00616905	0	22.6845	-0.300492	-1.83607	42.6833	0.300019	-9.80789	62.6834	-0.600347	-0.471973	82.6834	0.599874	-12.8618	102.85	-0.30032	3.99928	122.85	0.299771	-1.31908	142.85	-0.6005	3.79783	162.85	0.599913	-4.23711
	2.68167	-0.00616905	0	22.6862	-0.300454	-1.83713	42.685	0.299943	-9.80664	62.685	-0.600366	-0.47362	82.685	0.599874	-12.8599	102.852	-0.300206	3.99856	122.852	0.299809	-1.31831	142.852	-0.600405	3.79675	162.852	0.599932	-4.236
	2.68333	-0.0062835	0	22.6878	-0.300397	-1.83818	42.6867	0.299981	-9.80539	62.6867	-0.600366	-0.475271	82.6867	0.59997	-12.858	102.853	-0.300397	3.99785	122.854	0.299733	-1.31754	142.854	-0.600233	3.79567	162.853	0.599798	-4.23489
	2.685	-0.00634073	0	22.6895	-0.300263	-1.83924	42.6883	0.299829	-9.80414	62.6884	-0.600405	-0.476923	82.6884	0.599798	-12.8562	102.855	-0.30032	3.99714	122.855	0.299905	-1.31677	142.855	-0.600309	3.79458	162.855	0.599855	-4.23378
	2.68667	-0.00637888	0	22.6912	-0.300225	-1.8403	42.69	0.300019	-9.80289	62.69	-0.600385	-0.47857	82.69	0.599855	-12.8543	102.857	-0.300454	3.99642	122.857	0.299905	-1.316	142.857	-0.600366	3.7935	162.857	0.599836	-4.23267
	2.68833	-0.00624535	0	22.6928	-0.300454	-1.84135	42.6917	0.299943	-9.80163	62.6917	-0.600385	-0.480222	82.6917	0.600008	-12.8524	102.858	-0.300378	3.99571	122.859	0.299867	-1.31523	142.859	-0.600405	3.79241	162.858	0.599951	-4.23156
	2.69	-0.0062072	0	22.6945	-0.300492	-1.84241	42.6933	0.299905	-9.80038	62.6934	-0.600443	-0.481875	82.6934	0.599989	-12.8506	102.86	-0.300416	3.995	122.86	0.299886	-1.31445	142.86	-0.600347	3.79132	162.86	0.599913	-4.23045
	2.69167	-0.00616905	0	22.6962	-0.300397	-1.84347	42.695	0.299771	-9.79913	62.695	-0.600405	-0.483523	82.695	0.599951	-12.8487	102.862	-0.300359	3.99429	122.862	0.299752	-1.31368	142.862	-0.600328	3.79022	162.862	0.599989	-4.22934
	2.69333	-0.00607367	0	22.6978	-0.300397	-1.84453	42.6967	0.299924	-9.79788	62.6967	-0.600385	-0.485175	82.6967	0.599932	-12.8468	102.863	-0.300473	3.99358	122.864	0.299867	-1.31291	142.864	-0.600271	3.78914	162.863	0.599913	-4.22823
	2.695	-0.00614997	0	22.6995	-0.300282	-1.84558	42.6983	0.299752	-9.79663	62.6984	-0.60029	-0.486827	82.6984	0.599855	-12.8449	102.865	-0.300225	3.99287	122.865	0.29979	-1.31214	142.865	-0.600443	3.78805	162.865	0.599932	-4.22712
	2.69667	-0.00626443	0	22.7012	-0.300492	-1.84664	42.7	0.299733	-9.79538	62.7	-0.600405	-0.488477	82.7	0.599874	-12.8431	102.867	-0.300435	3.99215	122.867	0.299867	-1.31137	142.867	-0.600481	3.78696	162.867	0.600122	-4.22601
	2.69833	-0.00626443	0	22.7028	-0.300378	-1.8477	42.7017	0.299829	-9.79412	62.7017	-0.60029	-0.490129	82.7017	0.599817	-12.8412	102.868	-0.300588	3.99144	122.869	0.299848	-1.3106	142.869	-0.600233	3.78588	162.868	0.599855	-4.2249
	2.7	-0.0061309	0	22.7045	-0.300416	-1.84876	42.7033	0.299886	-9.79287	62.7034	-0.600309	-0.491778	82.7034	0.599817	-12.8393	102.87	-0.300568	3.99073	122.87	0.299962	-1.30983	142.87	-0.600156	3.78479	162.87	0.599836	-4.22379
	2.70167	-0.00601644	0	22.7062	-0.300492	-1.84981	42.705	0.3	-9.79162	62.705	-0.600309	-0.49343	82.705	0.599913	-12.8375	102.872	-0.300416	3.99002	122.872	0.299886	-1.30906	142.872	-0.600328	3.7837	162.872	0.599894	-4.22268
	2.70333	-0.00618812	0	22.7078	-0.300416	-1.85087	42.7067	0.299905	-9.79037	62.7067	-0.600271	-0.495082	82.7067	0.599894	-12.8356	102.873	-0.300301	3.98931	122.874	0.299943	-1.30828	142.874	-0.600481	3.78261	162.873	0.599779	-4.22157
	2.705	-0.00626443	0	22.7095	-0.300492	-1.85193	42.7083	0.29979	-9.78911	62.7084	-0.600424	-0.496729	82.7084	0.599989	-12.8337	102.875	-0.30034	3.9886	122.875	0.299809	-1.30751	142.875	-0.600347	3.78152	162.875	0.599989	-4.22046
	2.70667	-0.00616905	0	22.7112	-0.300397	-1.85299	42.71	0.299867	-9.78786	62.71	-0.600595	-0.49838	82.71	0.599932	-12.8319	102.877	-0.30034	3.98788	122.877	0.299771	-1.30674	142.877	-0.600347	3.78043	162.877	0.59976	-4.21935
	2.70833	-0.00616905	0	22.7128	-0.300435	-1.85404	42.7117	0.299848	-9.78661	62.7117	-0.600443	-0.500033	82.7117	0.599646	-12.83	102.878	-0.30032	3.98717	122.879	0.299924	-1.30597	142.879	-0.600328	3.77934	162.878	0.599817	-4.21824
	2.71	-0.00632166	0	22.7145	-0.30034	-1.8551	42.7133	0.299981	-9.78536	62.7134	-0.600233	-0.501678	82.7134	0.599779	-12.8281	102.88	-0.30032	3.98646	122.88	0.299867	-1.3052	142.88	-0.600405	3.77826	162.88	0.599855	-4.21713
	2.71167	-0.00635981	0	22.7162	-0.300359	-1.85616	42.715	0.299733	-9.7841	62.715	-0.600366	-0.503328	82.715	0.599798	-12.8263	102.882	-0.300435	3.98575	122.882	0.299695	-1.30443	142.882	-0.600405	3.77717	162.882	0.600046	-4.21602
	2.71333	-0.00626443	0	22.7178	-0.30034	-1.85722	42.7167	0.299905	-9.78285	62.7167	-0.600481	-0.504979	82.7167	0.599855	-12.8244	102.883	-0.300435	3.98503	122.884	0.299848	-1.30366	142.884	-0.600347	3.77609	162.883	0.599874	-4.21491
	2.715	-0.00618812	0	22.7195	-0.300416	-1.85827	42.7183	0.299886	-9.7816	62.7184	-0.600385	-0.506624	82.7184	0.599951	-12.8225	102.885	-0.300359	3.98432	122.885	0.299867	-1.30289	142.885	-0.600328	3.775	162.885	0.599932	-4.2138
	2.71667	-0.00622628	0	22.7212	-0.300397	-1.85933	42.72	0.3	-9.78035	62.72	-0.600557	-0.508274	82.72	0.599989	-12.8207	102.887	-0.300378	3.98361	122.887	0.3	-1.30212	142.887	-0.600481	3.77391	162.887	0.599951	-4.21269
	2.71833	-0.00605459	0	22.7228	-0.300225	-1.86038	42.7217	0.299886	-9.77909	62.7217	-0.600271	-0.509923	82.7217	0.599855	-12.8188	102.888	-0.300549	3.9829	122.889	0.300038	-1.30135	142.889	-0.600481	3.77282	162.888	0.599855	-4.21158
	2.72	-0.00609274	0	22.7245	-0.300416	-1.86144	42.7233	0.29979	-9.77784	62.7234	-0.600252	-0.511569	82.7234	0.599932	-12.8169	102.89	-0.300435	3.98219	122.89	0.299962	-1.30058	142.89	-0.6005	3.77173	162.89	0.599894	-4.21047
	2.72167	-0.00618812	0	22.7262	-0.300492	-1.8625	42.725	0.3	-9.77659	62.725	-0.600366	-0.513218	82.725	0.599894	-12.8151	102.892	-0.300397	3.98148	122.892	0.299924	-1.29981	142.892	-0.60029	3.77064	162.892	0.600027	-4.20936
	2.72333	-0.0061309	0	22.7278	-0.300492	-1.86355	42.7267	0.299809	-9.77534	62.7267	-0.600328	-0.514864	82.7267	0.600008	-12.8132	102.893	-0.300397	3.98076	122.894	0.299924	-1.29904	142.894	-0.600519	3.76955	162.893	0.599989	-4.20825
	2.725	-0.00601644	0	22.7295	-0.300301	-1.86461	42.7283	0.29979	-9.77408	62.7284	-0.600271	-0.516511	82.7284	0.599874	-12.8113	102.895	-0.300473	3.98005	122.895	0.299924	-1.29827	142.895	-0.600519	3.76847	162.895	0.600027	-4.20714
	2.72667	-0.00616905	0	22.7312	-0.30032	-1.86566	42.73	0.299848	-9.77283	62.73	-0.60029	-0.518159	82.73	0.59976	-12.8095	102.897	-0.300416	3.97934	122.897	0.299752	-1.2975	142.897	-0.600443	3.76738	162.897	0.600122	-4.20603
	2.72833	-0.0061309	0	22.7328	-0.300378	-1.86672	42.7317	0.299733	-9.77158	62.7317	-0.60029	-0.519803	82.7317	0.600027	-12.8076	102.898	-0.300397	3.97863	122.899	0.299752	-1.29672	142.899	-0.600195	3.76629	162.898	0.599722	-4.20492
	2.73	-0.00611182	0	22.7345	-0.300492	-1.86778	42.7333	0.299886	-9.77033	62.7334	-0.600328	-0.521449	82.7334	0.599836	-12.8057	102.9	-0.300626	3.97792	122.9	0.299771	-1.29595	142.9	-0.600481	3.7652	162.9	0.599665	-4.20381
	2.73167	-0.00635981	0	22.7362	-0.300397	-1.86883	42.735	0.299905	-9.76907	62.735	-0.600347	-0.523097	82.735	0.59997	-12.8039	102.902	-0.300378	3.9772	122.902	0.299886	-1.29518	142.902	-0.600385	3.76411	162.902	0.599836	-4.2027
	2.73333	-0.00635981	0	22.7378	-0.300607	-1.86989	42.7367	0.300019	-9.76782	62.7367	-0.600328	-0.524739	82.7367	0.599855	-12.802	102.903	-0.300282	3.97649	122.904	0.299905	-1.29441	142.904	-0.600233	3.76302	162.903	0.599684	-4.20159
	2.735	-0.00624535	0	22.7395	-0.300378	-1.87095	42.7383	0.299867	-9.76657	62.7384	-0.600309	-0.526386	82.7384	0.599779	-12.8001	102.905	-0.300454	3.97578	122.905	0.299848	-1.29364	142.905	-0.600195	3.76193	162.905	0.600084	-4.20049
	2.73667	-0.00624535	0	22.7412	-0.300416	-1.872	42.74	0.299867	-9.76532	62.74	-0.600385	-0.528034	82.74	0.599894	-12.7982	102.907	-0.300244	3.97507	122.907	0.300019	-1.29287	142.907	-0.600309	3.76085	162.907	0.599817	-4.19938
	2.73833	-0.00634073	0	22.7428	-0.30053	-1.87306	42.7417	0.299924	-9.76407	62.7417	-0.600271	-0.529676	82.7417	0.599874	-12.7964	102.908	-0.300435	3.97436	122.909	0.299905	-1.2921	142.909	-0.600405	3.75976	162.908	0.599855	-4.19827
	2.74	-0.00630258	0	22.7445	-0.300549	-1.87412	42.7433	0.299829	-9.76282	62.7434	-0.600214	-0.531323	82.7434	0.600046	-12.7945	102.91	-0.300397	3.97365	122.91	0.299771	-1.29133	142.91	-0.600252	3.75867	162.91	0.600027	-4.19716
	2.74167	-0.00614997	0	22.7462	-0.300378	-1.87517	42.745	0.299867	-9.76156	62.745	-0.600347	-0.532971	82.745	0.599836	-12.7926	102.912	-0.300359	3.97293	122.912	0.299924	-1.29056	142.912	-0.600309	3.75759	162.912	0.599855	-4.19605
	2.74333	-0.00626443	0	22.7478	-0.300511	-1.87623	42.7467	0.3	-9.76031	62.7467	-0.600366	-0.534615	82.7467	0.599703	-12.7908	102.913	-0.300492	3.97222	122.914	0.299981	-1.28979	142.914	-0.600366	3.7565	162.913	0.599855	-4.19494
	2.745	-0.00622628	0	22.7495	-0.300359	-1.87729	42.7483	0.299848	-9.75906	62.7484	-0.600481	-0.536261	82.7484	0.599874	-12.7889	102.915	-0.300378	3.97151	122.915	0.29979	-1.28902	142.915	-0.600443	3.75541	162.915	0.599836	-4.19383
	2.74667	-0.00611182	0	22.7512	-0.300473	-1.87834	42.75	0.299809	-9.75781	62.75	-0.600366	-0.537907	82.75	0.600027	-12.787	102.917	-0.300435	3.9708	122.917	0.299905	-1.28825	142.917	-0.600328	3.75431	162.917	0.599703	-4.19272
	2.74833	-0.00607367	0	22.7528	-0.300473	-1.8794	42.7517	0.299809	-9.75656	62.7517	-0.600347	-0.539552	82.7517	0.599989	-12.7852	102.918	-0.300378	3.97009	122.919	0.299771	-1.28748	142.919	-0.600252	3.75322	162.918	0.59976	-4.19162
	2.75	-0.00618812	0	22.7545	-0.300511	-1.88046	42.7533	0.299924	-9.7553	62.7534	-0.600424	-0.541198	82.7534	0.599913	-12.7833	102.92	-0.300359	3.96938	122.92	0.299714	-1.28671	142.92	-0.600424	3.75214	162.92	0.599932	-4.19051
	2.75167	-0.00601644	0	22.7562	-0.300282	-1.88152	42.755	0.299829	-9.75405	62.755	-0.600519	-0.542842	82.755	0.59976	-12.7814	102.922	-0.300263	3.96867	122.922	0.299924	-1.28594	142.922	-0.600519	3.75105	162.922	0.59976	-4.1894
	2.75333	-0.00616905	0	22.7578	-0.300397	-1.88257	42.7567	0.299943	-9.7528	62.7567	-0.600462	-0.544488	82.7567	0.599951	-12.7796	102.923	-0.300397	3.96796	122.924	0.299905	-1.28517	142.924	-0.6005	3.74996	162.923	0.599913	-4.18829
	2.755	-0.00622628	0	22.7595	-0.300301	-1.88363	42.7583	0.299886	-9.75155	62.7584	-0.600538	-0.546136	82.7584	0.600103	-12.7777	102.925	-0.30032	3.96724	122.925	0.299733	-1.2844	142.925	-0.600176	3.74888	162.925	0.599894	-4.18718
	2.75667	-0.00624535	0	22.7612	-0.30053	-1.88469	42.76	0.299829	-9.7503	62.76	-0.600405	-0.547779	82.76	0.600046	-12.7758	102.927	-0.300549	3.96653	122.927	0.300057	-1.28363	142.927	-0.600519	3.74779	162.927	0.599932	-4.18607
	2.75833	-0.00626443	0	22.7628	-0.300263	-1.88574	42.7617	0.299733	-9.74905	62.7617	-0.600328	-0.549427	82.7617	0.599798	-12.774	102.928	-0.300416	3.96582	122.929	0.299752	-1.28286	142.929	-0.600519	3.7467	162.928	0.599989	-4.18496
	2.76	-0.00614997	0	22.7645	-0.300397	-1.8868	42.7633	0.299924	-9.74779	62.7634	-0.600481	-0.551076	82.7634	0.599894	-12.7721	102.93	-0.300378	3.96511	122.93	0.299733	-1.28209	142.93	-0.600385	3.7456	162.93	0.599951	-4.18386
	2.76167	-0.0062835	0	22.7662	-0.30032	-1.88786	42.765	0.299809	-9.74654	62.765	-0.600309	-0.55272	82.765	0.599836	-12.7702	102.932	-0.300397	3.9644	122.932	0.299848	-1.28133	142.932	-0.600233	3.74451	162.932	0.59997	-4.18275
	2.76333	-0.00616905	0	22.7678	-0.300607	-1.88892	42.7667	0.299962	-9.74529	62.7667	-0.600385	-0.554369	82.7667	0.599817	-12.7684	102.933	-0.300359	3.96369	122.934	0.299962	-1.28056	142.934	-0.600385	3.74342	162.933	0.599932	-4.18164
	2.765	-0.00634073	0	22.7695	-0.30053	-1.88998	42.7683	0.299809	-9.74404	62.7684	-0.600443	-0.556018	82.7684	0.599874	-12.7665	102.935	-0.300359	3.96298	122.935	0.299809	-1.27979	142.935	-0.600595	3.74234	162.935	0.599741	-4.18054
	2.76667	-0.00626443	0	22.7712	-0.300416	-1.89103	42.77	0.299886	-9.74279	62.77	-0.600347	-0.557665	82.77	0.599951	-12.7646	102.937	-0.300588	3.96227	122.937	0.300038	-1.27902	142.937	-0.600309	3.74125	162.937	0.599951	-4.17943
	2.76833	-0.00605459	0	22.7728	-0.300454	-1.89209	42.7717	0.299867	-9.74154	62.7717	-0.600443	-0.559314	82.7717	0.599836	-12.7628	102.938	-0.30032	3.96156	122.939	0.299886	-1.27825	142.939	-0.600385	3.74016	162.938	0.599951	-4.17833
	2.77	-0.0061309	0	22.7745	-0.300454	-1.89315	42.7733	0.299676	-9.74028	62.7734	-0.600405	-0.56096	82.7734	0.599779	-12.7609	102.94	-0.300263	3.96085	122.94	0.299809	-1.27748	142.94	-0.600462	3.73907	162.94	0.599932	-4.17722
	2.77167	-0.00618812	0	22.7762	-0.300359	-1.8942	42.775	0.299829	-9.73903	62.775	-0.60029	-0.562609	82.775	0.59997	-12.759	102.942	-0.300225	3.96014	122.942	0.299943	-1.27671	142.942	-0.600519	3.73798	162.942	0.599951	-4.17611
	2.77333	-0.0061309	0	22.7778	-0.300511	-1.89526	42.7767	0.299848	-9.73778	62.7767	-0.600309	-0.564259	82.7767	0.599894	-12.7571	102.943	-0.30034	3.95943	122.944	0.299962	-1.27594	142.944	-0.600385	3.73689	162.943	0.599913	-4.175
	2.775	-0.00611182	0	22.7795	-0.300473	-1.89632	42.7783	0.299714	-9.73653	62.7784	-0.600443	-0.565904	82.7784	0.599855	-12.7553	102.945	-0.300378	3.95872	122.945	0.299905	-1.27517	142.945	-0.600366	3.7358	162.945	0.600027	-4.1739
	2.77667	-0.00603552	0	22.7812	-0.300301	-1.89737	42.78	0.299848	-9.73528	62.78	-0.600328	-0.567554	82.78	0.600103	-12.7534	102.947	-0.300359	3.95801	122.947	0.299829	-1.27441	142.947	-0.600481	3.73471	162.947	0.599894	-4.17279
	2.77833	-0.00599736	0	22.7828	-0.30053	-1.89843	42.7817	0.299943	-9.73403	62.7817	-0.600405	-0.569205	82.7817	0.599894	-12.7515	102.948	-0.300359	3.9573	122.949	0.299905	-1.27364	142.949	-0.600481	3.73362	162.948	0.599989	-4.17169
	2.78	-0.0062835	0	22.7845	-0.300359	-1.89949	42.7833	0.299829	-9.73278	62.7834	-0.600233	-0.57085	82.7834	0.599989	-12.7497	102.95	-0.300359	3.95659	122.95	0.299695	-1.27287	142.95	-0.600462	3.73253	162.95	0.599913	-4.17058
	2.78167	-0.00626443	0	22.7862	-0.300225	-1.90055	42.785	0.299886	-9.73153	62.785	-0.600271	-0.5725	82.785	0.599855	-12.7478	102.952	-0.300416	3.95588	122.952	0.300038	-1.2721	142.952	-0.600233	3.73145	162.952	0.599932	-4.16948
	2.78333	-0.00626443	0	22.7878	-0.300378	-1.9016	42.7867	0.299924	-9.73027	62.7867	-0.600233	-0.57415	82.7867	0.599932	-12.7459	102.953	-0.300549	3.95517	122.954	0.299848	-1.27133	142.954	-0.600405	3.73036	162.953	0.599874	-4.16837
	2.785	-0.00645519	0	22.7895	-0.300492	-1.90266	42.7883	0.299809	-9.72902	62.7884	-0.600405	-0.575796	82.7884	0.599836	-12.7441	102.955	-0.30034	3.95446	122.955	0.299848	-1.27056	142.955	-0.600366	3.72927	162.955	0.599951	-4.16726
	2.78667	-0.00630258	0	22.7912	-0.300416	-1.90372	42.79	0.299924	-9.72777	62.79	-0.600347	-0.577445	82.79	0.599855	-12.7422	102.957	-0.300301	3.95375	122.957	0.299905	-1.26979	142.957	-0.600405	3.72818	162.957	0.599855	-4.16616
	2.78833	-0.00632166	0	22.7928	-0.300282	-1.90477	42.7917	0.299905	-9.72652	62.7917	-0.600519	-0.579093	82.7917	0.599741	-12.7403	102.958	-0.300301	3.95304	122.959	0.299867	-1.26902	142.959	-0.60029	3.72709	162.958	0.599817	-4.16505
	2.79	-0.00611182	0	22.7945	-0.300454	-1.90583	42.7933	0.299829	-9.72527	62.7934	-0.60029	-0.580741	82.7934	0.599913	-12.7385	102.96	-0.300378	3.95233	122.96	0.3	-1.26826	142.96	-0.600366	3.726	162.96	0.599932	-4.16395
	2.79167	-0.00630258	0	22.7962	-0.300511	-1.90689	42.795	0.29979	-9.72402	62.795	-0.6005	-0.582391	82.795	0.599932	-12.7366	102.962	-0.300378	3.95162	122.962	0.3	-1.26749	142.962	-0.600519	3.72491	162.962	0.599855	-4.16284
	2.79333	-0.00637888	0	22.7978	-0.300397	-1.90794	42.7967	0.299867	-9.72277	62.7967	-0.600309	-0.584036	82.7967	0.599798	-12.7347	102.963	-0.300301	3.95091	122.964	0.299962	-1.26672	142.964	-0.600443	3.72383	162.963	0.599951	-4.16174
	2.795	-0.00622628	0	22.7995	-0.300187	-1.909	42.7983	0.299809	-9.72152	62.7984	-0.600309	-0.585685	82.7984	0.599932	-12.7329	102.965	-0.300454	3.9502	122.965	0.299714	-1.26595	142.965	-0.600233	3.72274	162.965	0.599684	-4.16063
	2.79667	-0.0061309	0	22.8012	-0.300416	-1.91006	42.8	0.299867	-9.72026	62.8	-0.600462	-0.587335	82.8	0.599855	-12.731	102.967	-0.300454	3.94949	122.967	0.300077	-1.26518	142.967	-0.600252	3.72166	162.967	0.599722	-4.15953
	2.79833	-0.00624535	0	22.8028	-0.300588	-1.91111	42.8017	0.299905	-9.71901	62.8017	-0.600385	-0.588978	82.8017	0.599779	-12.7291	102.968	-0.300359	3.94878	122.969	0.299867	-1.26441	142.969	-0.600519	3.72057	162.968	0.59976	-4.15842
	2.8	-0.00588291	0	22.8045	-0.300397	-1.91217	42.8033	0.299771	-9.71776	62.8034	-0.600328	-0.590627	82.8034	0.599951	-12.7273	102.97	-0.300492	3.94807	122.97	0.299752	-1.26364	142.97	-0.600309	3.71949	162.97	0.599722	-4.15732
	2.80167	-0.00605459	0	22.8062	-0.30032	-1.91323	42.805	0.299886	-9.71651	62.805	-0.600309	-0.592277	82.805	0.599722	-12.7254	102.972	-0.300473	3.94736	122.972	0.300057	-1.26288	142.972	-0.600347	3.7184	162.972	0.600142	-4.15621
	2.80333	-0.00616905	0	22.8078	-0.300168	-1.91428	42.8067	0.29979	-9.71526	62.8067	-0.600405	-0.593922	82.8067	0.59976	-12.7235	102.973	-0.300282	3.94665	122.974	0.300019	-1.26211	142.974	-0.600424	3.71731	162.973	0.599646	-4.15511
	2.805	-0.00603552	0	22.8095	-0.300435	-1.91534	42.8083	0.299638	-9.71401	62.8084	-0.600233	-0.59557	82.8084	0.60018	-12.7216	102.975	-0.300416	3.94594	122.975	0.299867	-1.26134	142.975	-0.600366	3.71622	162.975	0.599874	-4.154
	2.80667	-0.00634073	0	22.8112	-0.300378	-1.9164	42.81	0.299809	-9.71276	62.81	-0.600424	-0.597219	82.81	0.600046	-12.7198	102.977	-0.300397	3.94523	122.977	0.299829	-1.26057	142.977	-0.60029	3.71513	162.977	0.599989	-4.1529
	2.80833	-0.00630258	0	22.8128	-0.300549	-1.91745	42.8117	0.299809	-9.71151	62.8117	-0.600462	-0.598864	82.8117	0.599913	-12.7179	102.978	-0.300244	3.94452	122.979	0.299924	-1.25981	142.979	-0.600366	3.71405	162.978	0.599951	-4.1518
	2.81	-0.00624535	0	22.8145	-0.30034	-1.91851	42.8133	0.299867	-9.71026	62.8134	-0.600328	-0.600513	82.8134	0.599951	-12.716	102.98	-0.300435	3.94381	122.98	0.299638	-1.25904	142.98	-0.600481	3.71297	162.98	0.59976	-4.15069
	2.81167	-0.00630258	0	22.8162	-0.300149	-1.91957	42.815	0.299733	-9.70901	62.815	-0.600405	-0.602159	82.815	0.600046	-12.7142	102.982	-0.300416	3.9431	122.982	0.299924	-1.25827	142.982	-0.600195	3.71188	162.982	0.600027	-4.14959
	2.81333	-0.00632166	0	22.8178	-0.300397	-1.92062	42.8167	0.299676	-9.70776	62.8167	-0.600309	-0.603807	82.8167	0.599722	-12.7123	102.983	-0.300473	3.94239	122.984	0.299714	-1.2575	142.984	-0.600195	3.7108	162.983	0.599989	-4.14848
	2.815	-0.0062835	0	22.8195	-0.30053	-1.92168	42.8183	0.299752	-9.70651	62.8184	-0.600309	-0.605456	82.8184	0.599951	-12.7104	102.985	-0.30053	3.94168	122.985	0.299924	-1.25673	142.985	-0.600443	3.70971	162.985	0.600027	-4.14738
	2.81667	-0.0062072	0	22.8212	-0.300454	-1.92274	42.82	0.299943	-9.70526	62.82	-0.600252	-0.607099	82.82	0.599932	-12.7086	102.987	-0.300435	3.94097	122.987	0.29979	-1.25597	142.987	-0.600347	3.70863	162.987	0.599798	-4.14627
	2.81833	-0.00626443	0	22.8228	-0.30013	-1.92379	42.8217	0.299962	-9.70401	62.8217	-0.600309	-0.608747	82.8217	0.599741	-12.7067	102.988	-0.300435	3.94026	122.989	0.299829	-1.2552	142.989	-0.600405	3.70754	162.988	0.599913	-4.14517
	2.82	-0.00630258	0	22.8245	-0.300301	-1.92485	42.8233	0.299886	-9.70276	62.8234	-0.600366	-0.610396	82.8234	0.59976	-12.7048	102.99	-0.300416	3.93955	122.99	0.299848	-1.25443	142.99	-0.600347	3.70645	162.99	0.600161	-4.14406
	2.82167	-0.0062835	0	22.8262	-0.300435	-1.9259	42.825	0.3	-9.70151	62.825	-0.600328	-0.612038	82.825	0.599932	-12.703	102.992	-0.300263	3.93884	122.992	0.299905	-1.25367	142.992	-0.600424	3.70537	162.992	0.599779	-4.14296
	2.82333	-0.00614997	0	22.8278	-0.300511	-1.92696	42.8267	0.29979	-9.70025	62.8267	-0.600424	-0.613684	82.8267	0.599989	-12.7011	102.993	-0.300416	3.93814	122.994	0.299924	-1.2529	142.994	-0.600347	3.70429	162.993	0.599817	-4.14186
	2.825	-0.00626443	0	22.8295	-0.300664	-1.92802	42.8283	0.299829	-9.699	62.8284	-0.600156	-0.615332	82.8284	0.599817	-12.6992	102.995	-0.300301	3.93743	122.995	0.299809	-1.25213	142.995	-0.600462	3.70321	162.995	0.599932	-4.14075
	2.82667	-0.00614997	0	22.8312	-0.300282	-1.92907	42.83	0.299924	-9.69775	62.83	-0.600424	-0.616973	82.83	0.599951	-12.6974	102.997	-0.300263	3.93672	122.997	0.299962	-1.25136	142.997	-0.600252	3.70212	162.997	0.599779	-4.13965
	2.82833	-0.00607367	0	22.8328	-0.300454	-1.93013	42.8317	0.299771	-9.6965	62.8317	-0.600328	-0.618619	82.8317	0.599798	-12.6955	102.998	-0.300397	3.93601	122.999	0.3	-1.2506	142.999	-0.600385	3.70104	162.998	0.599989	-4.13854
	2.83	-0.00603552	0	22.8345	-0.300511	-1.93119	42.8333	0.299695	-9.69525	62.8334	-0.600347	-0.620265	82.8334	0.599932	-12.6936	103	-0.300397	3.9353	123	0.299962	-1.24983	143	-0.600462	3.69995	163	0.599894	-4.13744
	2.83167	-0.0061309	0	22.8362	-0.300549	-1.93224	42.835	0.299809	-9.694	62.835	-0.600538	-0.621907	82.835	0.599894	-12.6918	103.002	-0.30053	3.93459	123.002	0.299867	-1.24906	143.002	-0.600366	3.69887	163.002	0.599951	-4.13633
	2.83333	-0.00624535	0	22.8378	-0.300473	-1.9333	42.8367	0.29979	-9.69275	62.8367	-0.600405	-0.623551	82.8367	0.59997	-12.6899	103.003	-0.300454	3.93388	123.004	0.299962	-1.24829	143.004	-0.600328	3.69778	163.003	0.600046	-4.13523
	2.835	-0.00603552	0	22.8395	-0.300282	-1.93436	42.8383	0.299733	-9.6915	62.8384	-0.600309	-0.625195	82.8384	0.599894	-12.688	103.005	-0.300359	3.93317	123.005	0.299867	-1.24753	143.005	-0.600424	3.69669	163.005	0.599932	-4.13413
	2.83667	-0.00626443	0	22.8412	-0.30034	-1.93541	42.84	0.299867	-9.69025	62.84	-0.600424	-0.626837	82.84	0.599836	-12.6862	103.007	-0.300301	3.93246	123.007	0.299943	-1.24676	143.007	-0.600405	3.69561	163.007	0.600008	-4.13303
	2.83833	-0.00635981	0	22.8428	-0.30032	-1.93647	42.8417	0.299943	-9.689	62.8417	-0.600328	-0.628481	82.8417	0.599932	-12.6843	103.008	-0.30034	3.93175	123.009	0.299981	-1.24599	143.009	-0.600385	3.69453	163.008	0.600027	-4.13192
	2.84	-0.00637888	0	22.8445	-0.300359	-1.93752	42.8433	0.29979	-9.68775	62.8434	-0.6005	-0.630123	82.8434	0.599913	-12.6824	103.01	-0.300359	3.93104	123.01	0.299809	-1.24523	143.01	-0.600366	3.69344	163.01	0.599836	-4.13082
	2.84167	-0.00618812	0	22.8462	-0.300435	-1.93858	42.845	0.299771	-9.6865	62.845	-0.600347	-0.631766	82.845	0.599894	-12.6806	103.012	-0.300568	3.93033	123.012	0.300057	-1.24446	143.012	-0.600271	3.69236	163.012	0.600065	-4.12972
	2.84333	-0.00626443	0	22.8478	-0.300683	-1.93964	42.8467	0.29979	-9.68525	62.8467	-0.600366	-0.633412	82.8467	0.599874	-12.6787	103.013	-0.300492	3.92962	123.014	0.299962	-1.24369	143.014	-0.600405	3.69127	163.013	0.59976	-4.12861
	2.845	-0.00632166	0	22.8495	-0.300397	-1.94069	42.8483	0.299752	-9.684	62.8484	-0.600405	-0.635052	82.8484	0.599874	-12.6768	103.015	-0.300549	3.92892	123.015	0.299771	-1.24292	143.015	-0.600576	3.69019	163.015	0.599913	-4.12751
	2.84667	-0.00632166	0	22.8512	-0.300301	-1.94175	42.85	0.299848	-9.68275	62.85	-0.600176	-0.636698	82.85	0.599855	-12.675	103.017	-0.30053	3.92821	123.017	0.29979	-1.24216	143.017	-0.600347	3.6891	163.017	0.599932	-4.12641
	2.84833	-0.00622628	0	22.8528	-0.300187	-1.9428	42.8517	0.299905	-9.68149	62.8517	-0.600195	-0.638346	82.8517	0.599855	-12.6731	103.018	-0.300378	3.9275	123.019	0.299867	-1.24139	143.019	-0.600328	3.68801	163.018	0.599913	-4.1253
	2.85	-0.0062835	0	22.8545	-0.300378	-1.94386	42.8533	0.299962	-9.68025	62.8534	-0.600443	-0.639987	82.8534	0.599817	-12.6712	103.02	-0.300416	3.92679	123.02	0.29979	-1.24062	143.02	-0.600462	3.68693	163.02	0.599874	-4.1242
	2.85167	-0.00630258	0	22.8562	-0.300397	-1.94492	42.855	0.299905	-9.67899	62.855	-0.600424	-0.641633	82.855	0.599836	-12.6694	103.022	-0.300263	3.92608	123.022	0.299905	-1.23986	143.022	-0.6005	3.68585	163.022	0.599874	-4.1231
	2.85333	-0.00632166	0	22.8578	-0.300568	-1.94597	42.8567	0.29979	-9.67774	62.8567	-0.600233	-0.64328	82.8567	0.599951	-12.6675	103.023	-0.30034	3.92537	123.024	0.299905	-1.23909	143.024	-0.600366	3.68476	163.023	0.599722	-4.122
	2.855	-0.00611182	0	22.8595	-0.300378	-1.94703	42.8583	0.29979	-9.67649	62.8584	-0.600347	-0.644922	82.8584	0.59976	-12.6656	103.025	-0.30034	3.92466	123.025	0.299924	-1.23832	143.025	-0.60029	3.68368	163.025	0.599798	-4.12089
	2.85667	-0.00622628	0	22.8612	-0.300301	-1.94808	42.86	0.299829	-9.67524	62.86	-0.600347	-0.646569	82.86	0.599665	-12.6638	103.027	-0.300416	3.92395	123.027	0.299886	-1.23756	143.027	-0.600443	3.68259	163.027	0.599913	-4.11979
	2.85833	-0.00624535	0	22.8628	-0.300435	-1.94914	42.8617	0.299886	-9.67399	62.8617	-0.600271	-0.648214	82.8617	0.599855	-12.6619	103.028	-0.300282	3.92324	123.029	0.299676	-1.23679	143.029	-0.600385	3.68151	163.028	0.599836	-4.11868
	2.86	-0.00626443	0	22.8645	-0.30032	-1.95019	42.8633	0.299905	-9.67274	62.8634	-0.600233	-0.649859	82.8634	0.599874	-12.66	103.03	-0.300282	3.92254	123.03	0.299848	-1.23602	143.03	-0.600385	3.68042	163.03	0.599989	-4.11758
	2.86167	-0.00624535	0	22.8662	-0.300359	-1.95125	42.865	0.299829	-9.67149	62.865	-0.600481	-0.651506	82.865	0.599932	-12.6582	103.032	-0.300549	3.92183	123.032	0.299924	-1.23526	143.032	-0.600271	3.67933	163.032	0.599874	-4.11648
	2.86333	-0.00624535	0	22.8678	-0.300416	-1.95231	42.8667	0.299695	-9.67024	62.8667	-0.600405	-0.653149	82.8667	0.599874	-12.6563	103.033	-0.300359	3.92112	123.034	0.299771	-1.23449	143.034	-0.600328	3.67825	163.033	0.599913	-4.11538
	2.865	-0.00639796	0	22.8695	-0.300454	-1.95336	42.8683	0.299905	-9.66899	62.8684	-0.600347	-0.654796	82.8684	0.599836	-12.6544	103.035	-0.300378	3.92041	123.035	0.299867	-1.23373	143.035	-0.60029	3.67716	163.035	0.599836	-4.11427
	2.86667	-0.00607367	0	22.8712	-0.30034	-1.95442	42.87	0.299695	-9.66774	62.87	-0.600366	-0.656444	82.87	0.599855	-12.6526	103.037	-0.300435	3.9197	123.037	0.299924	-1.23296	143.037	-0.600443	3.67608	163.037	0.599913	-4.11317
	2.86833	-0.00626443	0	22.8728	-0.30053	-1.95547	42.8717	0.299829	-9.66649	62.8717	-0.600481	-0.658086	82.8717	0.599855	-12.6507	103.038	-0.300225	3.91899	123.039	0.299752	-1.23219	143.039	-0.600271	3.675	163.038	0.59997	-4.11207
	2.87	-0.00614997	0	22.8745	-0.300454	-1.95653	42.8733	0.29979	-9.66524	62.8734	-0.600366	-0.659734	82.8734	0.599894	-12.6488	103.04	-0.300435	3.91828	123.04	0.300057	-1.23143	143.04	-0.600385	3.67392	163.04	0.600008	-4.11097
	2.87167	-0.00626443	0	22.8762	-0.300454	-1.95759	42.875	0.299962	-9.66399	62.875	-0.600328	-0.661383	82.875	0.599798	-12.647	103.042	-0.300263	3.91757	123.042	0.300019	-1.23066	143.042	-0.600481	3.67284	163.042	0.599989	-4.10986
	2.87333	-0.0062835	0	22.8778	-0.30032	-1.95864	42.8767	0.299809	-9.66274	62.8767	-0.600309	-0.663028	82.8767	0.599951	-12.6451	103.043	-0.300397	3.91686	123.044	0.299695	-1.22989	143.044	-0.600424	3.67175	163.043	0.600103	-4.10876
	2.875	-0.00611182	0	22.8795	-0.300454	-1.9597	42.8783	0.299924	-9.66149	62.8784	-0.600271	-0.664677	82.8784	0.59976	-12.6432	103.045	-0.300454	3.91616	123.045	0.299848	-1.22913	143.045	-0.600156	3.67067	163.045	0.59976	-4.10766
	2.87667	-0.00618812	0	22.8812	-0.300378	-1.96076	42.88	0.299886	-9.66024	62.88	-0.600309	-0.666325	82.88	0.59997	-12.6414	103.047	-0.300397	3.91545	123.047	0.300038	-1.22836	143.047	-0.600481	3.66958	163.047	0.599989	-4.10656
[truncated: 10,274 more rows]

## Sheet: Figure 3 and S2
15 mL min-1	Figure 3c-d							Figure 3b and S2
[truncated: 12,004 more rows]

## Sheet: Figure 4, S4, S6 
All velocities	Figure 4c-e, S6												Figure 4b and S4
[truncated: 35,667 more rows]

[truncated: 2 more sheets: Figure S1, Figure S5]
